# Supplementary material for: A novel nitrogen heterocycle platform-based highly selective and sensitive fluorescence chemosensor for the detection of Al3+ and its application in cell imaging
Source: RSC Adv. 2019 Feb 12;9(10):5377–83. doi: 10.1039/c8ra10036e (PMC9060657; doi:10.1039/c8ra10036e)
Supplement: RA-009-C8RA10036E-s002 [file RA-009-C8RA10036E-s002.cif]

# Electronic Supplementary Material (ESI) for RSC Advances.
# This journal is © The Royal Society of Chemistry 2019

####################################################################### 
# 
# This file contains crystal structure data downloaded from the 
# Cambridge Structural Database (CSD) hosted by the Cambridge 
# Crystallographic Data Centre (CCDC).
# 
# Full information about CCDC data access policies and citation 
# guidelines are available at http://www.ccdc.cam.ac.uk/access/V1 
# 
# Audit and citation data items may have been added by the CCDC. 
# Please retain this information to preserve the provenance of 
# this file and to allow appropriate attribution of the data. 
# 
#######################################################################

data_A
_database_code_depnum_ccdc_archive 'CCDC 1581281'
_audit_update_record             
;
2018-11-14 deposited with the CCDC.
2019-01-31 downloaded from the CCDC.
;

_audit_creation_method           SHELXL-2018/3
_shelx_SHELXL_version_number     2018/3
_chemical_name_systematic        ?
_chemical_name_common            ?
_chemical_melting_point          ?
_chemical_formula_moiety         ?
_chemical_formula_sum            'C26 H22 N4 O3'
_chemical_formula_weight         438.47

loop_
_atom_type_symbol
_atom_type_description
_atom_type_scat_dispersion_real
_atom_type_scat_dispersion_imag
_atom_type_scat_source
C C 0.0033 0.0016 'International Tables Vol C Tables 4.2.6.8 and 6.1.1.4'
H H 0.0000 0.0000 'International Tables Vol C Tables 4.2.6.8 and 6.1.1.4'
N N 0.0061 0.0033 'International Tables Vol C Tables 4.2.6.8 and 6.1.1.4'
O O 0.0106 0.0060 'International Tables Vol C Tables 4.2.6.8 and 6.1.1.4'

_space_group_crystal_system      triclinic
_space_group_IT_number           2
_space_group_name_H-M_alt        'P -1'
_space_group_name_Hall           '-P 1'

_shelx_space_group_comment       
;
The symmetry employed for this shelxl refinement is uniquely defined
by the following loop, which should always be used as a source of
symmetry information in preference to the above space-group names.
They are only intended as comments.
;

loop_
_space_group_symop_operation_xyz
'x, y, z'
'-x, -y, -z'

_cell_length_a                   6.4124(14)
_cell_length_b                   12.451(3)
_cell_length_c                   14.248(3)
_cell_angle_alpha                101.099(4)
_cell_angle_beta                 102.349(4)
_cell_angle_gamma                94.856(4)
_cell_volume                     1081.0(4)
_cell_formula_units_Z            2
_cell_measurement_temperature    296(2)
_cell_measurement_reflns_used    3780
_cell_measurement_theta_min      2.05
_cell_measurement_theta_max      25.00

_exptl_crystal_description       needle
_exptl_crystal_colour            colorless
_exptl_crystal_density_meas      ?
_exptl_crystal_density_method    ?
_exptl_crystal_density_diffrn    1.347
_exptl_crystal_F_000             460
_exptl_transmission_factor_min   ?
_exptl_transmission_factor_max   ?
_exptl_crystal_size_max          0.40
_exptl_crystal_size_mid          0.10
_exptl_crystal_size_min          0.10
_exptl_absorpt_coefficient_mu    0.090
_shelx_estimated_absorpt_T_min   ?
_shelx_estimated_absorpt_T_max   ?
_exptl_absorpt_correction_type   multi-scan
_exptl_absorpt_correction_T_min  0.4810
_exptl_absorpt_correction_T_max  0.5520
_exptl_absorpt_process_details   'SADABS; Bruker, 2000'
_exptl_absorpt_special_details   ?
_diffrn_ambient_temperature      296(2)
_diffrn_radiation_wavelength     0.71073
_diffrn_radiation_type           MoK\a
_diffrn_source                   'fine-focus sealed tube'
_diffrn_measurement_device_type  'CCD area detector'
_diffrn_measurement_method       'phi and omega scans'
_diffrn_detector_area_resol_mean ?
_diffrn_reflns_number            5550
_diffrn_reflns_av_unetI/netI     0.0604
_diffrn_reflns_av_R_equivalents  0.0262
_diffrn_reflns_limit_h_min       -7
_diffrn_reflns_limit_h_max       7
_diffrn_reflns_limit_k_min       -14
_diffrn_reflns_limit_k_max       14
_diffrn_reflns_limit_l_min       -11
_diffrn_reflns_limit_l_max       16
_diffrn_reflns_theta_min         1.499
_diffrn_reflns_theta_max         24.998
_diffrn_reflns_theta_full        24.998
_diffrn_measured_fraction_theta_max 0.994
_diffrn_measured_fraction_theta_full 0.994
_diffrn_reflns_Laue_measured_fraction_max 0.994
_diffrn_reflns_Laue_measured_fraction_full 0.994
_diffrn_reflns_point_group_measured_fraction_max 0.994
_diffrn_reflns_point_group_measured_fraction_full 0.994
_reflns_number_total             3780
_reflns_number_gt                2049
_reflns_threshold_expression     'I > 2\s(I)'
_reflns_Friedel_coverage         0.000
_reflns_Friedel_fraction_max     .
_reflns_Friedel_fraction_full    .

_reflns_special_details          
;
 Reflections were merged by SHELXL according to the crystal
 class for the calculation of statistics and refinement.
 
 _reflns_Friedel_fraction is defined as the number of unique
 Friedel pairs measured divided by the number that would be
 possible theoretically, ignoring centric projections and
 systematic absences.
;

_computing_data_collection       ?
_computing_cell_refinement       ?
_computing_data_reduction        ?
_computing_structure_solution    ?
_computing_structure_refinement  'SHELXL-2018/3 (Sheldrick, 2018)'
_computing_molecular_graphics    ?
_computing_publication_material  ?
_refine_special_details          ?
_refine_ls_structure_factor_coef Fsqd
_refine_ls_matrix_type           full
_refine_ls_weighting_scheme      calc
_refine_ls_weighting_details     
'w=1/[\s^2^(Fo^2^)+(0.0655P)^2^] where P=(Fo^2^+2Fc^2^)/3'
_atom_sites_solution_primary     ?
_atom_sites_solution_secondary   ?
_atom_sites_solution_hydrogens   geom
_refine_ls_hydrogen_treatment    constr
_refine_ls_extinction_method     'SHELXL-2018/3 (Sheldrick 2018)'
_refine_ls_extinction_coef       0.012(3)
_refine_ls_extinction_expression Fc^*^=kFc[1+0.001xFc^2^\l^3^/sin(2\q)]^-1/4^
_refine_ls_number_reflns         3780
_refine_ls_number_parameters     302
_refine_ls_number_restraints     0
_refine_ls_R_factor_all          0.1059
_refine_ls_R_factor_gt           0.0533
_refine_ls_wR_factor_ref         0.1441
_refine_ls_wR_factor_gt          0.1232
_refine_ls_goodness_of_fit_ref   0.944
_refine_ls_restrained_S_all      0.944
_refine_ls_shift/su_max          0.000
_refine_ls_shift/su_mean         0.000

loop_
_atom_site_label
_atom_site_type_symbol
_atom_site_fract_x
_atom_site_fract_y
_atom_site_fract_z
_atom_site_U_iso_or_equiv
_atom_site_adp_type
_atom_site_occupancy
_atom_site_site_symmetry_order
_atom_site_calc_flag
_atom_site_refinement_flags_posn
_atom_site_refinement_flags_adp
_atom_site_refinement_flags_occupancy
_atom_site_disorder_assembly
_atom_site_disorder_group
N2 N 0.3316(3) 0.31984(15) 0.35712(14) 0.0486(5) Uani 1 1 d . . . . .
N1 N 0.1585(3) 0.35248(16) 0.29424(14) 0.0493(5) Uani 1 1 d . . . . .
C2 C -0.1071(4) 0.46580(18) 0.26043(17) 0.0467(6) Uani 1 1 d . . . . .
O1 O -0.1360(3) 0.29717(15) 0.13844(13) 0.0781(6) Uani 1 1 d . . . . .
H1 H -0.027599 0.290644 0.178444 0.117 Uiso 1 1 calc R U . . .
O3 O 0.1293(3) 0.31005(14) 0.46864(13) 0.0617(5) Uani 1 1 d . . . . .
C11 C 0.4384(4) 0.21629(19) 0.48236(18) 0.0510(7) Uani 1 1 d . . . . .
C1 C 0.0925(4) 0.44568(19) 0.32286(17) 0.0482(6) Uani 1 1 d . . . . .
C10 C 0.2843(4) 0.28245(19) 0.43653(18) 0.0498(7) Uani 1 1 d . . . . .
N3 N 0.1606(3) 0.10990(17) 0.25610(14) 0.0526(6) Uani 1 1 d . . . . .
C4 C -0.4040(5) 0.4102(2) 0.11766(19) 0.0647(8) Uani 1 1 d . . . . .
H4 H -0.469117 0.360753 0.058803 0.078 Uiso 1 1 calc R U . . .
C16 C 0.6225(4) 0.1963(2) 0.4472(2) 0.0545(7) Uani 1 1 d . . . . .
C17 C 0.4624(4) 0.2569(2) 0.29968(19) 0.0562(7) Uani 1 1 d . . . . .
H17 H 0.511222 0.302676 0.257772 0.067 Uiso 1 1 calc R U . . .
C3 C -0.2130(4) 0.3913(2) 0.17207(18) 0.0522(7) Uani 1 1 d . . . . .
C5 C -0.5022(5) 0.5001(2) 0.1474(2) 0.0613(7) Uani 1 1 d . . . . .
C8 C -0.2102(5) 0.5568(2) 0.2883(2) 0.0626(8) Uani 1 1 d . . . . .
H8 H -0.145301 0.607604 0.346348 0.075 Uiso 1 1 calc R U . . .
O2 O -0.6955(3) 0.50791(18) 0.08793(15) 0.0870(7) Uani 1 1 d . . . . .
C18 C 0.3348(4) 0.1504(2) 0.23343(18) 0.0538(7) Uani 1 1 d . . . . .
C26 C 0.0549(4) 0.0100(2) 0.19973(18) 0.0573(7) Uani 1 1 d . . . . .
C7 C -0.4048(5) 0.5749(2) 0.2334(2) 0.0682(8) Uani 1 1 d . . . . .
H7 H -0.468683 0.636588 0.254388 0.082 Uiso 1 1 calc R U . . .
C21 C 0.1243(5) -0.0481(2) 0.1201(2) 0.0689(8) Uani 1 1 d . . . . .
C12 C 0.4097(5) 0.1785(2) 0.5646(2) 0.0654(8) Uani 1 1 d . . . . .
H12 H 0.287263 0.191159 0.587916 0.078 Uiso 1 1 calc R U . . .
C15 C 0.7745(4) 0.1401(2) 0.4960(2) 0.0711(8) Uani 1 1 d . . . . .
H15 H 0.897574 0.126952 0.473365 0.085 Uiso 1 1 calc R U . . .
C25 C -0.1297(5) -0.0358(2) 0.2242(2) 0.0750(9) Uani 1 1 d . . . . .
H25 H -0.181019 0.003137 0.275169 0.090 Uiso 1 1 calc R U . . .
C14 C 0.7426(6) 0.1044(3) 0.5771(3) 0.0841(10) Uani 1 1 d . . . . .
H14 H 0.845278 0.067202 0.609531 0.101 Uiso 1 1 calc R U . . .
C19 C 0.4126(5) 0.0995(3) 0.1538(2) 0.0753(9) Uani 1 1 d . . . . .
H19 H 0.534060 0.132594 0.139429 0.090 Uiso 1 1 calc R U . . .
C9 C 0.2072(4) 0.5302(2) 0.41317(19) 0.0683(8) Uani 1 1 d . . . . .
H9A H 0.126514 0.531937 0.462833 0.102 Uiso 1 1 calc R U . . .
H9B H 0.220713 0.601531 0.397130 0.102 Uiso 1 1 calc R U . . .
H9C H 0.347838 0.511330 0.437374 0.102 Uiso 1 1 calc R U . . .
C23 C -0.1618(8) -0.1956(3) 0.0956(3) 0.1076(14) Uani 1 1 d . . . . .
H23 H -0.232410 -0.265178 0.062312 0.129 Uiso 1 1 calc R U . . .
C22 C 0.0097(8) -0.1519(3) 0.0683(3) 0.0994(12) Uani 1 1 d . . . . .
H22 H 0.053137 -0.190698 0.014734 0.119 Uiso 1 1 calc R U . . .
C24 C -0.2332(6) -0.1371(3) 0.1730(3) 0.0979(12) Uani 1 1 d . . . . .
H24 H -0.353436 -0.167336 0.190297 0.117 Uiso 1 1 calc R U . . .
C13 C 0.5602(6) 0.1223(2) 0.6122(2) 0.0813(10) Uani 1 1 d . . . . .
H13 H 0.539635 0.096827 0.667174 0.098 Uiso 1 1 calc R U . . .
C6 C -0.7970(5) 0.6021(3) 0.1115(3) 0.0925(11) Uani 1 1 d . . . . .
H6A H -0.833623 0.604651 0.173713 0.139 Uiso 1 1 calc R U . . .
H6B H -0.925559 0.598715 0.061393 0.139 Uiso 1 1 calc R U . . .
H6C H -0.701043 0.667186 0.115424 0.139 Uiso 1 1 calc R U . . .
C20 C 0.3086(7) 0.0016(3) 0.0982(2) 0.0903(11) Uani 1 1 d . . . . .
H20 H 0.358917 -0.033254 0.045135 0.108 Uiso 1 1 calc R U . . .
N4 N 0.6484(3) 0.23374(19) 0.36442(17) 0.0676(7) Uani 1 1 d . . . . .
H4A H 0.773601 0.242842 0.352193 0.081 Uiso 1 1 calc R U . . .

loop_
_atom_site_aniso_label
_atom_site_aniso_U_11
_atom_site_aniso_U_22
_atom_site_aniso_U_33
_atom_site_aniso_U_23
_atom_site_aniso_U_13
_atom_site_aniso_U_12
N2 0.0417(12) 0.0498(13) 0.0526(13) 0.0099(10) 0.0083(10) 0.0067(10)
N1 0.0458(13) 0.0450(12) 0.0537(13) 0.0076(10) 0.0070(10) 0.0063(10)
C2 0.0496(16) 0.0404(14) 0.0475(15) 0.0060(11) 0.0091(12) 0.0058(12)
O1 0.0828(16) 0.0665(13) 0.0650(13) -0.0143(10) -0.0054(10) 0.0234(11)
O3 0.0550(12) 0.0689(12) 0.0635(12) 0.0091(9) 0.0218(10) 0.0121(10)
C11 0.0469(16) 0.0440(14) 0.0538(16) 0.0053(12) 0.0020(13) -0.0018(12)
C1 0.0489(16) 0.0394(14) 0.0526(15) 0.0047(11) 0.0109(12) -0.0003(12)
C10 0.0459(16) 0.0438(15) 0.0509(16) 0.0014(12) 0.0039(13) -0.0034(13)
N3 0.0481(13) 0.0547(13) 0.0503(13) 0.0014(10) 0.0096(11) 0.0087(11)
C4 0.071(2) 0.0605(18) 0.0502(16) 0.0042(13) -0.0036(15) 0.0069(16)
C16 0.0445(16) 0.0464(15) 0.0631(18) 0.0067(13) -0.0006(14) -0.0009(13)
C17 0.0457(16) 0.0639(17) 0.0647(18) 0.0175(14) 0.0202(14) 0.0123(13)
C3 0.0554(17) 0.0503(16) 0.0490(15) 0.0071(12) 0.0114(13) 0.0064(13)
C5 0.0592(19) 0.0639(19) 0.0600(18) 0.0226(15) 0.0043(15) 0.0079(15)
C8 0.067(2) 0.0518(16) 0.0625(17) 0.0031(13) 0.0079(15) 0.0100(14)
O2 0.0743(15) 0.0871(16) 0.0912(15) 0.0251(12) -0.0082(12) 0.0222(12)
C18 0.0526(17) 0.0638(17) 0.0495(16) 0.0143(13) 0.0144(13) 0.0223(14)
C26 0.0605(19) 0.0509(16) 0.0523(16) 0.0009(13) 0.0004(14) 0.0190(14)
C7 0.069(2) 0.0573(18) 0.079(2) 0.0145(16) 0.0131(17) 0.0221(15)
C21 0.083(2) 0.066(2) 0.0491(17) -0.0018(15) 0.0003(16) 0.0310(17)
C12 0.068(2) 0.0605(18) 0.0616(18) 0.0101(15) 0.0082(15) 0.0017(15)
C15 0.0506(18) 0.0635(19) 0.093(2) 0.0170(17) 0.0035(16) 0.0074(15)
C25 0.0592(19) 0.0633(19) 0.087(2) -0.0027(16) 0.0042(17) 0.0013(16)
C14 0.075(2) 0.077(2) 0.094(3) 0.0294(19) -0.003(2) 0.0145(18)
C19 0.079(2) 0.090(2) 0.068(2) 0.0146(18) 0.0379(18) 0.0266(19)
C9 0.0665(19) 0.0521(16) 0.0672(18) -0.0042(13) -0.0066(15) -0.0014(14)
C23 0.120(4) 0.063(2) 0.099(3) -0.018(2) -0.032(3) 0.015(2)
C22 0.128(3) 0.075(3) 0.075(2) -0.011(2) -0.009(2) 0.044(2)
C24 0.075(2) 0.066(2) 0.125(3) -0.005(2) -0.009(2) -0.0017(19)
C13 0.094(3) 0.076(2) 0.072(2) 0.0271(17) 0.005(2) 0.009(2)
C6 0.074(2) 0.090(2) 0.118(3) 0.038(2) 0.011(2) 0.031(2)
C20 0.118(3) 0.103(3) 0.059(2) 0.0044(19) 0.037(2) 0.052(2)
N4 0.0335(13) 0.0866(17) 0.0859(17) 0.0261(14) 0.0140(12) 0.0091(11)

_geom_special_details            
;
 All esds (except the esd in the dihedral angle between two l.s. planes)
 are estimated using the full covariance matrix.  The cell esds are taken
 into account individually in the estimation of esds in distances, angles
 and torsion angles; correlations between esds in cell parameters are only
 used when they are defined by crystal symmetry.  An approximate (isotropic)
 treatment of cell esds is used for estimating esds involving l.s. planes.
;

loop_
_geom_bond_atom_site_label_1
_geom_bond_atom_site_label_2
_geom_bond_distance
_geom_bond_site_symmetry_2
_geom_bond_publ_flag
N2 C10 1.384(3) . ?
N2 N1 1.411(3) . ?
N2 C17 1.465(3) . ?
N1 C1 1.291(3) . ?
C2 C8 1.394(3) . ?
C2 C3 1.409(3) . ?
C2 C1 1.465(3) . ?
O1 C3 1.353(3) . ?
O3 C10 1.228(3) . ?
C11 C12 1.385(3) . ?
C11 C16 1.400(4) . ?
C11 C10 1.467(3) . ?
C1 C9 1.499(3) . ?
N3 C18 1.314(3) . ?
N3 C26 1.376(3) . ?
C4 C3 1.367(3) . ?
C4 C5 1.371(4) . ?
C16 N4 1.385(3) . ?
C16 C15 1.391(4) . ?
C17 N4 1.430(3) . ?
C17 C18 1.524(3) . ?
C5 O2 1.366(3) . ?
C5 C7 1.376(4) . ?
C8 C7 1.385(4) . ?
O2 C6 1.408(4) . ?
C18 C19 1.398(4) . ?
C26 C21 1.400(4) . ?
C26 C25 1.409(4) . ?
C21 C20 1.410(4) . ?
C21 C22 1.413(4) . ?
C12 C13 1.377(4) . ?
C15 C14 1.363(4) . ?
C25 C24 1.364(4) . ?
C14 C13 1.385(4) . ?
C19 C20 1.351(4) . ?
C23 C22 1.348(5) . ?
C23 C24 1.385(5) . ?

loop_
_geom_angle_atom_site_label_1
_geom_angle_atom_site_label_2
_geom_angle_atom_site_label_3
_geom_angle
_geom_angle_site_symmetry_1
_geom_angle_site_symmetry_3
_geom_angle_publ_flag
C10 N2 N1 116.04(19) . . ?
C10 N2 C17 118.3(2) . . ?
N1 N2 C17 110.49(19) . . ?
C1 N1 N2 119.0(2) . . ?
C8 C2 C3 116.1(2) . . ?
C8 C2 C1 121.7(2) . . ?
C3 C2 C1 122.2(2) . . ?
C12 C11 C16 119.3(3) . . ?
C12 C11 C10 120.2(3) . . ?
C16 C11 C10 120.4(2) . . ?
N1 C1 C2 115.5(2) . . ?
N1 C1 C9 124.0(2) . . ?
C2 C1 C9 120.5(2) . . ?
O3 C10 N2 120.6(2) . . ?
O3 C10 C11 123.5(3) . . ?
N2 C10 C11 115.7(2) . . ?
C18 N3 C26 117.4(2) . . ?
C3 C4 C5 121.8(3) . . ?
N4 C16 C15 121.7(3) . . ?
N4 C16 C11 118.7(2) . . ?
C15 C16 C11 119.6(3) . . ?
N4 C17 N2 109.7(2) . . ?
N4 C17 C18 110.5(2) . . ?
N2 C17 C18 112.1(2) . . ?
O1 C3 C4 116.9(2) . . ?
O1 C3 C2 122.3(2) . . ?
C4 C3 C2 120.7(3) . . ?
O2 C5 C4 116.1(3) . . ?
O2 C5 C7 124.4(3) . . ?
C4 C5 C7 119.4(3) . . ?
C7 C8 C2 123.0(3) . . ?
C5 O2 C6 118.6(2) . . ?
N3 C18 C19 123.7(3) . . ?
N3 C18 C17 117.9(2) . . ?
C19 C18 C17 118.3(3) . . ?
N3 C26 C21 122.8(3) . . ?
N3 C26 C25 118.2(2) . . ?
C21 C26 C25 119.0(3) . . ?
C5 C7 C8 119.0(3) . . ?
C26 C21 C20 116.8(3) . . ?
C26 C21 C22 118.9(3) . . ?
C20 C21 C22 124.3(3) . . ?
C13 C12 C11 120.9(3) . . ?
C14 C15 C16 119.9(3) . . ?
C24 C25 C26 120.0(3) . . ?
C15 C14 C13 121.3(3) . . ?
C20 C19 C18 119.0(3) . . ?
C22 C23 C24 120.3(4) . . ?
C23 C22 C21 120.8(4) . . ?
C25 C24 C23 120.9(4) . . ?
C12 C13 C14 119.1(3) . . ?
C19 C20 C21 120.3(3) . . ?
C16 N4 C17 118.6(2) . . ?

_refine_diff_density_max         0.176
_refine_diff_density_min         -0.157
_refine_diff_density_rms         0.037

_shelx_res_file                  
;
TITL A in P-1
    A.res
    created by SHELXL-2018/3 at 09:52:04 on 14-Nov-2018
CELL 0.71073   6.4124  12.4508  14.2480 101.099 102.349  94.856
ZERR   2.00   0.0014   0.0029   0.0031   0.004   0.004   0.004
LATT 1
SFAC C  H  N  O
UNIT 52 44 8 6
OMIT   0.00  50.00
L.S. 20
ACTA
BOND
FMAP 2
PLAN 20
TEMP 23.000
WGHT    0.065500
EXTI    0.011836
FVAR       0.80348
MOLE 1
N2    3    0.331635    0.319845    0.357120    11.00000    0.04166    0.04979 =
         0.05259    0.00986    0.00834    0.00671
N1    3    0.158515    0.352475    0.294236    11.00000    0.04578    0.04504 =
         0.05369    0.00757    0.00702    0.00628
C2    1   -0.107065    0.465805    0.260432    11.00000    0.04963    0.04044 =
         0.04746    0.00604    0.00905    0.00579
O1    4   -0.135974    0.297167    0.138438    11.00000    0.08281    0.06646 =
         0.06497   -0.01432   -0.00536    0.02340
AFIX 147
H1    2   -0.027599    0.290644    0.178444    11.00000   -1.50000
AFIX   0
O3    4    0.129259    0.310049    0.468639    11.00000    0.05500    0.06891 =
         0.06346    0.00906    0.02178    0.01213
C11   1    0.438423    0.216295    0.482362    11.00000    0.04690    0.04401 =
         0.05380    0.00526    0.00203   -0.00178
C1    1    0.092517    0.445683    0.322857    11.00000    0.04892    0.03941 =
         0.05255    0.00475    0.01087   -0.00029
C10   1    0.284266    0.282452    0.436527    11.00000    0.04588    0.04379 =
         0.05089    0.00142    0.00387   -0.00336
N3    3    0.160633    0.109899    0.256103    11.00000    0.04807    0.05470 =
         0.05030    0.00143    0.00962    0.00869
C4    1   -0.404003    0.410239    0.117657    11.00000    0.07148    0.06054 =
         0.05023    0.00424   -0.00357    0.00685
AFIX  43
H4    2   -0.469117    0.360753    0.058803    11.00000   -1.20000
AFIX   0
C16   1    0.622510    0.196345    0.447231    11.00000    0.04446    0.04636 =
         0.06307    0.00671   -0.00062   -0.00093
C17   1    0.462420    0.256882    0.299682    11.00000    0.04565    0.06391 =
         0.06471    0.01748    0.02021    0.01225
AFIX  13
H17   2    0.511222    0.302676    0.257772    11.00000   -1.20000
AFIX   0
C3    1   -0.212999    0.391328    0.172068    11.00000    0.05537    0.05033 =
         0.04898    0.00711    0.01139    0.00636
C5    1   -0.502204    0.500103    0.147432    11.00000    0.05916    0.06390 =
         0.06004    0.02259    0.00428    0.00793
C8    1   -0.210181    0.556760    0.288279    11.00000    0.06671    0.05183 =
         0.06246    0.00314    0.00788    0.00995
AFIX  43
H8    2   -0.145301    0.607604    0.346348    11.00000   -1.20000
AFIX   0
O2    4   -0.695470    0.507905    0.087930    11.00000    0.07435    0.08707 =
         0.09117    0.02514   -0.00815    0.02223
C18   1    0.334820    0.150368    0.233434    11.00000    0.05263    0.06383 =
         0.04947    0.01432    0.01435    0.02235
C26   1    0.054921    0.009950    0.199730    11.00000    0.06051    0.05086 =
         0.05233    0.00093    0.00037    0.01896
C7    1   -0.404804    0.574861    0.233427    11.00000    0.06904    0.05734 =
         0.07866    0.01446    0.01307    0.02209
AFIX  43
H7    2   -0.468683    0.636588    0.254388    11.00000   -1.20000
AFIX   0
C21   1    0.124254   -0.048117    0.120143    11.00000    0.08253    0.06585 =
         0.04906   -0.00176    0.00027    0.03099
C12   1    0.409731    0.178483    0.564560    11.00000    0.06824    0.06045 =
         0.06161    0.01005    0.00824    0.00170
AFIX  43
H12   2    0.287263    0.191159    0.587916    11.00000   -1.20000
AFIX   0
C15   1    0.774468    0.140122    0.496029    11.00000    0.05065    0.06351 =
         0.09293    0.01696    0.00352    0.00743
AFIX  43
H15   2    0.897574    0.126952    0.473365    11.00000   -1.20000
AFIX   0
C25   1   -0.129717   -0.035770    0.224154    11.00000    0.05921    0.06328 =
         0.08725   -0.00271    0.00417    0.00133
AFIX  43
H25   2   -0.181019    0.003137    0.275169    11.00000   -1.20000
AFIX   0
C14   1    0.742578    0.104374    0.577125    11.00000    0.07537    0.07744 =
         0.09414    0.02938   -0.00276    0.01445
AFIX  43
H14   2    0.845278    0.067202    0.609531    11.00000   -1.20000
AFIX   0
C19   1    0.412615    0.099502    0.153830    11.00000    0.07899    0.09047 =
         0.06774    0.01462    0.03788    0.02664
AFIX  43
H19   2    0.534060    0.132594    0.139429    11.00000   -1.20000
AFIX   0
C9    1    0.207206    0.530220    0.413167    11.00000    0.06653    0.05211 =
         0.06718   -0.00422   -0.00662   -0.00138
AFIX 137
H9A   2    0.126514    0.531937    0.462833    11.00000   -1.50000
H9B   2    0.220713    0.601531    0.397130    11.00000   -1.50000
H9C   2    0.347838    0.511330    0.437374    11.00000   -1.50000
AFIX   0
C23   1   -0.161779   -0.195552    0.095595    11.00000    0.11950    0.06278 =
         0.09932   -0.01801   -0.03222    0.01493
AFIX  43
H23   2   -0.232410   -0.265178    0.062312    11.00000   -1.20000
AFIX   0
C22   1    0.009725   -0.151949    0.068315    11.00000    0.12776    0.07458 =
         0.07516   -0.01085   -0.00873    0.04398
AFIX  43
H22   2    0.053137   -0.190698    0.014734    11.00000   -1.20000
AFIX   0
C24   1   -0.233219   -0.137083    0.172987    11.00000    0.07514    0.06627 =
         0.12458   -0.00501   -0.00881   -0.00171
AFIX  43
H24   2   -0.353436   -0.167336    0.190297    11.00000   -1.20000
AFIX   0
C13   1    0.560211    0.122338    0.612192    11.00000    0.09390    0.07577 =
         0.07211    0.02711    0.00542    0.00939
AFIX  43
H13   2    0.539635    0.096827    0.667174    11.00000   -1.20000
AFIX   0
C6    1   -0.797005    0.602113    0.111490    11.00000    0.07444    0.08987 =
         0.11822    0.03830    0.01134    0.03124
AFIX 137
H6A   2   -0.833623    0.604651    0.173713    11.00000   -1.50000
H6B   2   -0.925559    0.598715    0.061393    11.00000   -1.50000
H6C   2   -0.701043    0.667186    0.115424    11.00000   -1.50000
AFIX   0
C20   1    0.308645    0.001568    0.098183    11.00000    0.11765    0.10291 =
         0.05913    0.00443    0.03726    0.05162
AFIX  43
H20   2    0.358917   -0.033254    0.045135    11.00000   -1.20000
AFIX   0
N4    3    0.648417    0.233738    0.364421    11.00000    0.03348    0.08663 =
         0.08592    0.02610    0.01401    0.00907
AFIX  43
H4A   2    0.773601    0.242842    0.352193    11.00000   -1.20000
AFIX   0
HKLF 4


REM  A in P-1
REM wR2 = 0.1441, GooF = S = 0.944, Restrained GooF = 0.944 for all data
REM R1 = 0.0533 for 2049 Fo > 4sig(Fo) and 0.1059 for all 3780 data
REM 302 parameters refined using 0 restraints

END

WGHT      0.0660      0.0000

REM Highest difference peak  0.176,  deepest hole -0.157,  1-sigma level  0.037
Q1    1   0.1154  0.3171  0.2254  11.00000  0.05    0.18
Q2    1   0.5110 -0.0271  0.0714  11.00000  0.05    0.15
Q3    1  -0.8535  0.6058  0.0048  11.00000  0.05    0.15
Q4    1  -0.7828  0.4557 -0.0112  11.00000  0.05    0.15
Q5    1   0.9017  0.1221  0.6603  11.00000  0.05    0.15
Q6    1   0.0718  0.3709  0.3226  11.00000  0.05    0.14
Q7    1  -0.0484  0.3699  0.1258  11.00000  0.05    0.14
Q8    1   0.5000  0.0000  0.0000  10.50000  0.05    0.14
Q9    1  -0.7826  0.6629  0.2022  11.00000  0.05    0.13
Q10   1   0.7652  0.0076  0.5979  11.00000  0.05    0.13
Q11   1   0.0835 -0.1692 -0.0226  11.00000  0.05    0.13
Q12   1  -0.1810  0.4035  0.2322  11.00000  0.05    0.12
Q13   1  -0.1452  0.4304  0.2198  11.00000  0.05    0.12
Q14   1  -0.4314  0.5776  0.1685  11.00000  0.05    0.12
Q15   1  -0.0532  0.4464  0.2943  11.00000  0.05    0.12
Q16   1  -0.0458  0.2831  0.2606  11.00000  0.05    0.11
Q17   1   0.3040  0.3537  0.5578  11.00000  0.05    0.11
Q18   1  -0.2570  0.5826  0.3630  11.00000  0.05    0.11
Q19   1   0.2297  0.3280  0.3185  11.00000  0.05    0.11
Q20   1   0.3691  0.5275  0.3977  11.00000  0.05    0.11
;
_shelx_res_checksum              33707

_shelx_hkl_file                  
;
   1   0   0   59.21    2.38
   2   0   0  889.13   18.81
  -2   0   0  885.88   20.24
   3   0   0  439.74   12.34
  -3   0   0  428.82   13.19
   4   0   0  248.66    9.74
  -4   0   0  245.20   10.25
  -5   0   0    0.17    1.98
   5   0   0   -1.15    1.76
   6   0   0    1.82    2.52
   7   0   0   -0.72    3.14
   8  -1   0   -3.09    3.89
   7  -1   0   18.64    5.11
   6  -1   0   78.38    7.30
   5  -1   0    0.39    1.75
  -5   1   0    1.56    2.02
   4  -1   0    8.26    2.52
  -4   1   0   14.88    2.92
   3  -1   0  338.26   10.60
   2  -1   0   56.19    3.28
   1  -1   0  464.86    9.98
   0   1   0   86.41    2.27
   1   1   0  216.88    5.37
   2   1   0   89.92    3.95
  -2  -1   0  100.22    4.88
  -3  -1   0    5.76    2.01
   3   1   0    4.94    1.69
   4   1   0    9.77    2.41
  -4  -1   0   10.01    2.79
  -5  -1   0    8.83    3.11
   5   1   0    4.64    2.29
  -6  -1   0   37.22    5.87
   6   1   0   43.86    5.89
   7   1   0    2.71    3.44
   8  -2   0   -1.97    3.91
   7  -2   0   -2.16    3.05
   6  -2   0    4.17    3.03
  -5   2   0    8.41    2.86
   5  -2   0    5.84    2.84
   4  -2   0    7.91    2.20
   3  -2   0   46.43    3.99
   2  -2   0    7.26    1.56
  -1   2   0  947.18   19.31
   0   2   0   98.91    3.08
  -1  -2   0  283.96    8.47
   1   2   0  296.92    7.11
   2   2   0   22.56    2.24
  -2  -2   0   22.23    2.85
  -3  -2   0   34.98    2.65
  -3  -2   0   31.15    3.77
   3   2   0   33.20    3.09
   4   2   0  133.06    6.81
  -4  -2   0  130.85    5.91
  -4  -2   0  138.86    8.12
   5   2   0    2.40    2.20
  -5  -2   0    5.60    2.75
  -6  -2   0   21.61    5.20
   6   2   0   20.17    4.30
   7   2   0    4.06    3.39
   8  -3   0    2.01    4.48
   7  -3   0   -1.93    3.12
   6  -3   0   50.32    6.56
   5  -3   0  233.95   11.06
   4  -3   0   15.51    3.14
   3  -3   0    0.25    1.21
  -2   3   0    6.44    1.77
  -1   3   0  369.35    9.63
   0  -3   0  895.69   19.33
   0   3   0  881.61   17.59
  -1  -3   0 1554.83   33.32
   1   3   0 1604.37   29.80
  -2  -3   0   17.18    2.75
   2   3   0   17.88    2.05
   3   3   0  138.43    6.14
  -3  -3   0  118.05    7.14
  -4  -3   0   90.13    6.92
   4   3   0   85.96    5.57
  -5  -3   0   12.20    3.81
   5   3   0   13.23    3.46
   6   3   0   -1.27    2.27
  -6  -3   0    4.36    3.15
   7   3   0   19.26    5.42
  -7   4   0   -6.14    6.42
  -6   4   0    4.45    4.64
   6  -4   0    1.91    2.82
   5  -4   0  351.62   14.23
  -5   4   0  353.60   15.98
  -4   4   0    2.40    2.09
  -3   4   0   50.90    4.87
  -2   4   0   84.62    5.00
  -1   4   0   65.05    3.73
   0   4   0    2.11    0.93
   0  -4   0    1.47    1.04
   1   4   0  211.91    6.58
  -1  -4   0  211.26    8.09
  -2  -4   0  113.84    6.36
   2   4   0  122.77    5.24
   3   4   0   68.77    4.46
  -3  -4   0   78.21    5.88
   4   4   0   18.34    3.29
  -4  -4   0   19.31    4.02
  -5  -4   0   11.84    3.80
   5   4   0   16.63    3.85
   6   4   0   -2.46    2.46
  -6  -4   0   -1.70    2.84
  -8   5   0   11.45   18.06
  -7   5   0   16.66    8.35
  -6   5   0   17.63    5.84
  -5   5   0  539.92   20.12
  -4   5   0   57.82    6.11
  -3   5   0   57.63    5.29
  -2   5   0   32.51    3.54
  -1   5   0  301.40    9.42
   0  -5   0   99.62    5.08
   0   5   0   90.66    4.21
  -1  -5   0   68.06    4.62
   1   5   0   60.16    3.58
   2   5   0   65.44    4.03
  -2  -5   0   63.22    5.39
   3   5   0   22.42    3.06
  -3  -5   0   24.06    4.13
   4   5   0    2.56    1.91
  -4  -5   0    0.86    2.13
  -5  -5   0    2.31    2.52
   5   5   0    0.37    2.33
   6   5   0   -1.36    2.70
  -6  -5   0   -1.31    2.79
  -7   6   0   -1.28    4.62
  -6   6   0    6.42    4.25
  -5   6   0   10.56    3.83
  -4   6   0    9.65    3.15
  -3   6   0  140.17    7.85
  -2   6   0   34.79    4.01
  -1   6   0    5.37    1.65
   0   6   0  199.08    7.29
   0  -6   0  226.87    8.61
  -1  -6   0  207.09    9.04
   1   6   0  206.39    7.30
  -2  -6   0   74.07    5.76
   2   6   0   76.94    4.60
  -3  -6   0    2.33    2.11
   3   6   0   -0.17    1.06
  -4  -6   0    8.38    3.23
   4   6   0    6.73    2.67
   5   6   0   33.26    4.94
  -5  -6   0   25.45    5.43
   6   6   0   22.80    5.27
  -6  -6   0   14.48    5.08
  -7  -6   0    2.07    4.34
  -7   7   0    0.57    4.74
  -6   7   0   -0.99    3.04
  -5   7   0   -0.69    2.04
  -4   7   0   12.72    3.51
  -3   7   0   -0.01    1.69
  -2   7   0   22.60    3.54
  -1   7   0  420.33   12.87
   0  -7   0  216.84    9.26
   0   7   0  218.25    8.07
   1   7   0    0.61    1.25
  -1  -7   0    1.65    1.74
   2   7   0    5.17    1.84
  -2  -7   0    1.67    1.78
   3   7   0    3.11    1.89
  -3  -7   0    0.43    2.06
   4   7   0    1.38    2.02
  -4  -7   0    3.71    2.81
   5   7   0    0.53    2.52
  -5  -7   0    0.21    2.78
  -6  -7   0    5.71    4.52
  -7  -7   0    1.12    4.64
  -7   8   0    3.64    4.54
  -6   8   0    2.08    3.56
  -5   8   0    1.52    2.60
  -4   8   0  443.76   17.15
  -3   8   0    0.00    1.80
  -2   8   0  112.58    6.86
  -1   8   0   46.85    4.49
   0   8   0    4.77    1.86
   0  -8   0    4.66    2.10
  -1  -8   0   38.79    5.00
   1   8   0   34.40    3.67
  -2  -8   0   16.59    3.97
   2   8   0   19.37    3.22
   3   8   0   -0.06    1.69
  -3  -8   0    0.51    2.22
  -4  -8   0    3.93    3.45
   4   8   0    1.76    2.37
   5   8   0   -3.09    2.59
  -5  -8   0    0.15    2.97
  -6  -8   0    0.95    3.83
  -7   9   0    4.11    4.93
  -6   9   0    1.29    3.40
  -5   9   0   -0.25    2.71
  -4   9   0   18.38    4.72
  -3   9   0   -1.07    1.85
  -2   9   0    6.51    2.44
  -1   9   0    8.12    2.32
   0   9   0   22.57    3.43
   0  -9   0   24.72    4.12
   1   9   0   19.94    3.19
  -1  -9   0   17.74    3.91
   2   9   0    1.60    1.85
  -2  -9   0    0.23    2.21
  -3  -9   0   -1.54    2.04
   3   9   0    1.80    2.03
   4   9   0    2.82    2.61
  -4  -9   0    3.97    3.38
  -5  -9   0    1.98    3.18
  -6  -9   0    1.45    4.01
  -6  10   0    1.66    3.68
  -5  10   0    2.59    3.14
  -4  10   0    0.84    2.55
  -3  10   0    1.07    2.02
  -2  10   0   15.45    3.74
  -1  10   0    2.68    2.14
   0  10   0   29.29    3.94
   0 -10   0   45.90    5.68
  -1 -10   0  105.58    8.11
   1  10   0  119.98    6.90
   2  10   0   27.46    4.33
  -2 -10   0   27.45    5.34
  -3 -10   0   -0.39    2.29
   3  10   0    1.08    2.07
  -4 -10   0    2.04    3.13
   4  10   0    0.95    2.40
  -5 -10   0    5.87    4.15
  -6  11   0    5.04    4.82
  -5  11   0   -0.98    2.81
  -4  11   0    0.70    2.73
  -3  11   0   -0.16    2.10
  -2  11   0    2.15    2.50
  -1  11   0    3.53    2.11
   0  11   0    7.55    2.77
   1  11   0   77.35    6.36
  -1 -11   0   80.72    8.24
   2  11   0   -1.63    1.79
  -2 -11   0    1.59    2.58
   3  11   0    1.28    2.40
  -3 -11   0    3.06    3.37
  -4 -11   0    5.63    4.24
   4  11   0    3.73    3.16
  -5 -11   0    0.29    4.11
  -5  12   0    1.05    3.07
  -4  12   0   -0.17    2.64
  -3  12   0   53.59    7.09
  -2  12   0   82.12    7.29
  -1  12   0    1.34    2.26
   0  12   0   15.51    3.64
   1  12   0  120.76    7.95
  -1 -12   0  121.54    9.79
   2  12   0    4.34    2.96
  -2 -12   0    8.21    3.83
  -3 -12   0    5.46    4.04
   3  12   0    8.96    3.59
  -4 -12   0    2.88    4.08
  -5  13   0    2.78    3.87
  -4  13   0    6.51    3.97
  -3  13   0   36.59    6.20
  -2  13   0    1.45    2.74
  -1  13   0   -1.32    2.23
   0  13   0   -0.63    2.04
   1  13   0   32.04    5.23
  -1 -13   0   38.38    7.01
  -2 -13   0    1.97    3.43
   2  13   0    1.57    2.85
   3  13   0    0.02    3.08
  -3 -13   0   -1.74    3.77
  -4 -13   0   -2.45    3.78
  -4  14   0   14.09    4.97
  -3  14   0    7.57    3.95
  -2  14   0    2.35    2.55
  -1  14   0   -0.43    2.61
   0  14   0    0.32    2.22
   1  14   0    8.20    3.46
  -2 -14   0    1.93    3.75
   2  14   0   -1.12    3.06
  -3 -14   0    3.90    4.88
  -2  15   0    3.12    3.53
  -1  15   0    2.96    3.12
   0  15   0    3.24    3.14
   1  15   0   -0.55    3.14
   2  15   0    3.92    3.87
   0  16  -1    4.25    3.86
  -1  16  -1    2.78    3.44
  -2 -15   1    3.85    4.77
   1  15  -1    1.53    3.48
   0  15  -1    1.07    2.93
  -1  15  -1   -3.38    2.06
  -2  15  -1    6.80    3.92
  -3  15  -1   -0.96    3.30
  -3 -14   1    9.82    5.40
   2  14  -1   11.45    4.42
  -2 -14   1    3.14    4.10
  -1 -14   1    8.57    4.11
   1  14  -1    2.04    3.02
   0  14  -1    8.00    3.34
  -1  14  -1   -2.15    2.50
  -2  14  -1   -1.50    2.64
  -3  14  -1   -1.29    2.91
  -4  14  -1    7.86    4.66
  -4 -13   1    0.07    4.26
  -3 -13   1    5.20    4.05
   2  13  -1   11.46    3.70
  -2 -13   1    8.99    4.69
   1  13  -1   11.24    3.57
  -1 -13   1    6.31    3.69
   0  13  -1    1.86    2.33
  -1  13  -1    1.93    2.25
  -2  13  -1   38.46    6.15
  -3  13  -1    4.43    3.24
  -4  13  -1   -1.76    2.62
  -5  13  -1    4.02    3.93
  -5 -12   1   -1.57    3.92
  -4 -12   1    8.47    4.48
  -3 -12   1   14.69    5.03
   3  12  -1   14.57    4.03
  -2 -12   1   13.68    4.59
   2  12  -1   20.04    4.33
  -1 -12   1    1.68    2.87
   1  12  -1    1.53    2.27
   0  12  -1   17.44    3.69
  -1  12  -1   -0.66    2.00
  -2  12  -1    2.33    2.64
  -3  12  -1    2.28    2.75
  -4  12  -1    4.21    3.86
  -5  12  -1   -2.44    3.11
  -5 -11   1    8.86    4.65
  -4 -11   1    2.08    3.35
   3  11  -1    2.55    2.38
  -3 -11   1   -2.51    2.66
   2  11  -1    8.35    2.92
  -2 -11   1    6.92    3.55
  -1 -11   1   10.59    3.77
   1  11  -1   14.36    3.31
   0  11  -1    0.35    1.85
   0 -11   1    1.53    2.30
  -1  11  -1    1.84    2.09
  -2  11  -1   -0.69    1.89
  -3  11  -1   -0.18    2.31
  -4  11  -1    0.66    2.73
  -5  11  -1   -3.36    2.69
  -6  11  -1    4.40    4.52
  -6 -10   1    2.67    4.39
  -5 -10   1    0.37    3.27
  -4 -10   1    0.99    2.49
  -3 -10   1   -2.62    1.82
   3  10  -1    1.20    1.92
  -2 -10   1   -2.69    2.20
   2  10  -1    0.02    1.82
  -1 -10   1    0.06    2.01
   1  10  -1   -0.34    1.51
   0 -10   1    3.51    2.37
   0  10  -1    2.42    1.93
  -1  10  -1    0.47    1.64
  -2  10  -1    6.44    2.64
  -3  10  -1    1.83    2.27
  -4  10  -1   -4.71    2.16
  -5  10  -1   -0.23    2.73
  -6  10  -1   -2.31    2.94
  -6  -9   1   -1.65    3.73
  -5  -9   1    1.72    3.47
  -4  -9   1   -1.50    2.72
   4   9  -1    1.24    2.15
   3   9  -1   29.39    3.97
  -3  -9   1   22.31    5.04
   2   9  -1   18.04    3.23
  -2  -9   1   20.78    4.42
  -1  -9   1   15.56    3.84
   1   9  -1   11.63    2.54
   0   9  -1  108.76    6.08
   0  -9   1  119.33    7.47
  -1   9  -1    6.56    2.31
  -2   9  -1   -1.15    1.37
  -3   9  -1    3.87    2.48
  -4   9  -1   -1.26    2.02
  -5   9  -1   -2.25    2.37
  -6   9  -1   -4.09    2.80
  -6  -8   1    3.08    4.06
  -5  -8   1    0.25    3.07
  -4  -8   1    0.07    2.53
   4   8  -1    1.19    1.90
   3   8  -1   68.85    5.16
  -3  -8   1   57.57    6.96
  -2  -8   1    1.91    2.21
   2   8  -1    3.81    1.90
  -1  -8   1   30.70    4.46
   1   8  -1   35.31    3.47
   0   8  -1    3.97    1.63
   0  -8   1    3.68    1.97
  -1   8  -1  572.09   16.28
  -2   8  -1    6.82    2.41
  -3   8  -1   23.92    4.28
  -4   8  -1  129.88    8.95
  -5   8  -1    2.92    2.87
  -6   8  -1    1.75    3.67
  -7   8  -1    8.75    5.75
  -7  -7   1   -0.63    4.18
  -6  -7   1   10.77    4.65
   5   7  -1    1.61    2.72
  -5  -7   1    1.41    3.15
  -4  -7   1   17.50    4.63
   4   7  -1   17.97    3.53
   3   7  -1  149.91    7.09
  -3  -7   1  145.82    9.24
   2   7  -1    3.68    1.65
  -2  -7   1    5.10    2.43
   1   7  -1    6.67    1.73
  -1  -7   1    7.09    2.30
  -1  -7   1    9.95    1.73
   0  -7   1   26.21    3.46
   0   7  -1   20.88    2.69
  -1   7  -1    1.94    1.33
  -2   7  -1  186.35    8.63
  -3   7  -1   13.40    3.26
  -4   7  -1  258.44   12.52
  -5   7  -1    0.20    2.78
  -6   7  -1    8.64    4.44
  -7   7  -1    7.06    5.82
  -7  -6   1    2.75    4.06
  -6  -6   1    8.22    4.40
  -5  -6   1   16.58    4.67
   5   6  -1   23.45    4.22
   4   6  -1   64.78    5.36
  -4  -6   1   56.64    6.83
  -3  -6   1    0.12    1.50
   3   6  -1    3.70    1.64
   2   6  -1  117.85    5.56
  -2  -6   1  147.33    7.93
   1   6  -1    1.22    1.07
  -1  -6   1    1.21    0.98
  -1  -6   1    1.75    1.43
   0   6  -1   69.52    3.91
   0  -6   1   68.70    3.85
   0  -6   1   62.42    4.36
  -1   6  -1  523.59   14.17
  -2   6  -1   94.98    5.76
  -3   6  -1  289.42   11.86
  -4   6  -1  349.46   14.54
  -5   6  -1   -0.74    2.33
  -6   6  -1   22.89    6.10
  -7   6  -1   18.93    9.01
  -7  -5   1    1.52    4.15
  -6  -5   1   33.17    6.59
   5   5  -1    5.12    2.65
  -5  -5   1    6.67    3.20
  -4  -5   1   66.17    6.92
   4   5  -1   62.96    5.11
   3   5  -1    3.24    1.59
  -3  -5   1    1.38    1.83
  -2  -5   1  188.64    8.86
   2   5  -1  183.63    6.66
   1   5  -1   53.70    3.06
  -1  -5   1   44.92    2.46
  -1  -5   1   50.39    4.04
   0   5  -1   78.80    3.84
   0  -5   1   76.01    3.75
   0  -5   1   83.45    4.55
   1  -5   1  916.69   20.89
  -1   5  -1  942.97   20.86
  -2   5  -1  245.58    9.41
  -3   5  -1   10.07    2.86
  -4   5  -1    6.44    2.69
  -5   5  -1  107.08    9.50
  -6   5  -1    6.21    4.92
  -7   5  -1    4.21    8.20
  -7  -4   1   -3.23    3.22
   6   4  -1    6.52    3.48
  -6  -4   1    9.87    4.23
  -5  -4   1    5.74    3.38
   5   4  -1    6.37    2.69
  -4  -4   1   77.18    7.13
   4   4  -1   90.32    5.48
   3   4  -1  151.38    6.42
  -3  -4   1  140.86    8.26
  -2  -4   1   79.45    5.37
   2   4  -1   79.56    3.94
   1   4  -1   45.24    2.57
   0  -4   1  457.33   10.76
   0  -4   1  453.54   11.86
   0   4  -1  464.73   10.87
  -1   4  -1   83.07    4.23
   1  -4   1   87.68    4.22
  -2   4  -1  295.98   10.19
  -3   4  -1    1.15    1.59
   3  -4   1   -0.36    1.18
   4  -4   1    6.15    2.41
   5  -4   1    5.18    2.86
   6  -4   1    8.41    3.73
   7  -4   1    5.93    3.95
   6   3  -1    1.27    2.44
  -6  -3   1    0.74    2.98
  -5  -3   1    5.85    3.08
   5   3  -1   -2.16    1.57
  -4  -3   1    0.82    1.65
   4   3  -1    1.10    1.46
  -3  -3   1    0.92    1.53
  -3  -3   1    1.86    0.97
   3   3  -1    1.44    1.15
   2   3  -1   32.74    2.41
  -2  -3   1   42.96    3.97
   1   3  -1   43.65    2.24
   0  -3   1  134.44    4.83
   0   3  -1  137.93    4.32
   0  -3   1  147.84    4.41
  -1   3  -1    4.39    1.29
   1  -3   1    3.83    1.14
   2  -3   1    2.13    1.19
   3  -3   1   47.78    4.28
   4  -3   1   96.08    6.46
   5  -3   1  128.53    8.35
   6  -3   1  110.25    9.00
   7  -3   1    1.10    3.17
   8  -3   1    3.28    4.39
   6   2  -1   31.12    4.84
  -6  -2   1   15.35    4.50
  -5  -2   1   -0.48    2.14
   5   2  -1    2.38    1.87
   4   2  -1   16.90    2.81
  -4  -2   1   16.55    3.54
  -4  -2   1   12.41    2.46
  -3  -2   1  365.15   12.83
  -3  -2   1  366.05   10.09
   3   2  -1  364.89   10.44
  -2  -2   1   10.31    2.16
   2   2  -1    7.99    1.41
   1   2  -1 8140.22  136.86
  -1  -2   1 7816.43  149.22
   0   2  -1  737.82   14.19
   1  -2   1  177.08    5.53
   1  -2   1  185.67    5.49
   2  -2   1    1.80    1.17
   3  -2   1  259.45    9.39
   4  -2   1  151.25    7.84
  -4   2  -1  157.13    7.30
   5  -2   1   -1.19    1.84
   6  -2   1    2.43    2.63
   7  -2   1   -0.52    3.22
   8  -2   1    6.72    4.43
   7   1  -1   -0.61    2.86
   6   1  -1    0.29    2.27
  -6  -1   1    1.21    2.83
   5   1  -1    4.14    2.36
  -5  -1   1    7.28    2.90
  -5  -1   1    4.51    2.45
  -4  -1   1  377.98   14.04
   4   1  -1  402.00   12.49
  -3  -1   1  443.82   14.12
   3   1  -1  436.52   11.92
  -2  -1   1   19.49    1.99
  -2  -1   1   23.22    2.77
   2   1  -1   18.06    1.82
  -1  -1   1 2006.38   39.78
   1   1  -1 2000.99   35.48
   0   1  -1 1511.11   27.29
   1  -1   1    0.22    0.78
   2  -1   1   24.33    2.52
  -2   1  -1   13.66    1.67
   3  -1   1  429.18   12.59
  -3   1  -1  412.60   12.07
  -4   1  -1  139.68    6.95
   4  -1   1  117.87    6.87
   5  -1   1   53.16    5.63
   6  -1   1   95.47    8.17
   7  -1   1   -2.29    2.49
   8  -1   1    1.87    4.61
   7   0  -1   21.75    5.19
  -6   0   1    4.09    2.82
   6   0  -1    3.27    2.72
  -5   0   1   -0.18    1.88
   5   0  -1    1.56    2.02
  -4   0   1  132.78    7.51
   4   0  -1  142.23    6.96
   3   0  -1    3.45    1.40
   2   0  -1   45.91    2.70
   1   0  -1 1365.09   24.74
   0   0   1  299.41    5.88
   1   0   1   75.91    3.01
   2   0   1  114.92    4.83
  -2   0  -1  114.52    4.77
   3   0   1   -0.74    0.93
  -3   0  -1    0.18    1.17
   4   0   1    5.31    1.96
  -4   0  -1    8.63    2.34
   5   0   1    2.33    2.19
  -5   0  -1    4.12    2.39
   6   0   1   44.45    6.16
   7   0   1   13.73    4.92
   8   0   1   -3.38    3.62
   7  -1  -1    3.62    3.55
   6  -1  -1    5.15    2.92
   5  -1  -1   22.02    4.01
  -5   1   1   18.07    3.85
   4  -1  -1    5.37    2.07
   3  -1  -1    0.48    1.04
   2  -1  -1  241.48    7.13
  -1   1   1 1693.88   31.13
   0   1   1 1582.63   28.24
  -1  -1  -1 1248.78   25.52
   1   1   1 1248.51   23.66
   2   1   1  225.15    7.25
  -2  -1  -1  238.93    8.00
   3   1   1    2.03    1.33
  -3  -1  -1    3.62    1.63
  -4  -1  -1   47.23    4.75
   4   1   1   51.05    4.74
  -5  -1  -1   -0.94    1.81
   5   1   1    0.21    1.80
   6   1   1  109.57    8.11
   7   1   1    2.69    3.51
   8   1   1    1.69    4.07
   8  -2  -1    0.72    3.95
   7  -2  -1    0.60    3.39
   6  -2  -1    8.77    3.67
   5  -2  -1  117.61    7.55
   4  -2  -1    1.30    1.63
   3  -2  -1    7.22    1.91
  -2   2   1   72.11    4.05
  -1   2   1 1900.92   35.28
   0  -2  -1 5195.06   98.39
   0   2   1 5340.72   91.22
  -1  -2  -1 5038.78   95.52
   1   2   1 5023.13   87.97
  -2  -2  -1   42.38    3.35
   2   2   1   51.23    3.21
  -3  -2  -1   41.35    4.05
   3   2   1   31.53    3.27
   4   2   1   46.82    4.48
  -4  -2  -1   33.09    4.41
  -5  -2  -1   19.56    4.04
   5   2   1   17.50    3.79
   6   2   1   11.50    3.86
   7   2   1    3.27    3.75
  -8   3   1   12.99   36.74
  -7   3   1   36.07   12.00
   6  -3  -1   49.96    6.33
   5  -3  -1  182.30    9.59
   4  -3  -1    0.90    1.76
  -4   3   1    5.05    2.29
  -3   3   1   15.70    2.87
  -2   3   1   59.52    3.97
  -1   3   1   64.94    3.36
   0   3   1 1299.35   25.24
   0  -3  -1 1329.47   27.44
   1   3   1 1365.22   26.84
  -1  -3  -1 1371.92   29.66
   2   3   1   12.20    2.04
  -2  -3  -1   13.12    2.47
  -3  -3  -1    1.19    1.62
   3   3   1    3.10    1.50
  -4  -3  -1    2.59    2.07
   4   3   1    3.28    1.94
  -5  -3  -1    8.68    3.11
   5   3   1    4.15    2.47
   6   3   1    1.73    2.90
  -6  -3  -1    2.09    2.80
   7   3   1    7.41    4.20
  -8   4   1  -17.30   13.02
  -7   4   1    4.22    6.57
  -6   4   1    1.37    3.37
  -5   4   1   62.76    7.00
  -4   4   1    4.06    2.04
  -3   4   1   -1.60    0.99
  -2   4   1  452.46   12.88
  -1   4   1  495.46   12.44
   0   4   1  393.24   10.00
   0  -4  -1  383.38   11.00
  -1  -4  -1  808.45   20.16
   1   4   1  807.74   17.74
  -2  -4  -1  503.95   15.32
   2   4   1  490.67   13.13
  -3  -4  -1   13.11    3.04
   3   4   1   19.18    2.95
  -4  -4  -1   -0.61    1.70
   4   4   1   -1.79    1.42
  -5  -4  -1  416.01   16.69
   5   4   1  411.38   15.33
  -6  -4  -1   12.16    4.32
   6   4   1   11.90    4.08
   7   4   1    0.91    3.76
  -8   5   1    4.61   10.15
  -7   5   1    5.74    5.56
  -6   5   1   48.02    7.61
  -5   5   1    1.67    2.54
  -4   5   1   28.89    4.50
  -3   5   1   69.49    5.24
  -2   5   1  154.57    7.04
  -1   5   1   22.32    2.64
   0   5   1  270.05    8.35
   0  -5  -1  264.61    9.27
   1   5   1 1334.91   27.65
  -1  -5  -1 1347.80   31.38
  -2  -5  -1 1056.02   26.87
   2   5   1 1032.42   23.41
   3   5   1   58.11    4.69
  -3  -5  -1   54.18    5.55
   4   5   1   32.89    4.48
  -4  -5  -1   29.62    4.98
   5   5   1    8.35    3.20
  -5  -5  -1    4.06    3.19
  -6  -5  -1   14.82    4.77
   6   5   1    4.30    3.45
  -8   6   1   -6.53    7.53
  -7   6   1   17.23    6.49
  -6   6   1   12.56    4.45
  -5   6   1  546.20   20.05
  -4   6   1  142.40    8.66
  -3   6   1    2.89    1.97
  -2   6   1    0.54    1.25
  -1   6   1  445.09   12.83
   0  -6  -1  181.97    7.73
   0   6   1  141.70    6.26
  -1  -6  -1    7.30    2.27
   1   6   1   10.33    2.18
   2   6   1   90.12    5.40
  -2  -6  -1  107.37    6.89
  -3  -6  -1    3.84    2.18
   3   6   1    7.41    2.33
   4   6   1  141.37    8.19
  -4  -6  -1  144.75    9.66
  -5  -6  -1    4.19    3.32
   5   6   1    6.23    3.26
   6   6   1    2.34    3.16
  -6  -6  -1    0.76    3.53
  -7   7   1   19.16    6.56
  -6   7   1   30.40    6.46
  -5   7   1  111.05    9.20
  -4   7   1    5.69    2.88
  -3   7   1   23.51    4.02
  -2   7   1   -0.67    1.21
  -1   7   1  238.98    9.03
   0   7   1   53.99    4.01
   0  -7  -1   41.64    4.45
   1   7   1   19.42    2.91
  -1  -7  -1   11.46    2.90
  -2  -7  -1    9.13    2.97
   2   7   1   14.01    2.82
   3   7   1    0.90    1.69
  -3  -7  -1    4.35    2.60
   4   7   1   27.22    4.53
  -4  -7  -1   26.97    5.44
  -5  -7  -1   39.54    6.60
   5   7   1   44.42    6.14
  -6  -7  -1    1.11    3.58
   6   7   1    2.88    3.78
  -7   8   1   23.92    6.88
  -6   8   1    0.91    3.34
  -5   8   1    2.62    2.68
  -4   8   1  112.33    9.18
  -3   8   1    9.95    2.99
  -2   8   1   -0.69    1.42
  -1   8   1    1.56    1.44
   0  -8  -1  167.87    8.62
   0   8   1  163.47    7.48
   1   8   1    3.80    1.76
  -1  -8  -1    9.45    2.90
   2   8   1    0.71    1.68
  -2  -8  -1    2.30    2.17
   3   8   1   11.91    3.00
  -3  -8  -1   12.21    3.64
   4   8   1    8.30    3.15
  -4  -8  -1    2.23    2.76
  -5  -8  -1    6.08    3.80
   5   8   1    7.20    3.57
  -6  -8  -1    0.63    3.74
  -7   9   1    0.43    4.16
  -6   9   1   -0.27    3.25
  -5   9   1   -3.14    2.56
  -4   9   1    0.00    2.36
  -3   9   1   40.83    5.46
  -2   9   1   27.93    4.34
  -1   9   1   79.92    5.66
   0   9   1  107.02    6.32
   1   9   1   87.85    5.95
  -1  -9  -1   97.71    7.65
   2   9   1   58.34    5.44
  -2  -9  -1   64.50    7.03
  -3  -9  -1    1.26    2.81
   3   9   1   -0.92    1.72
   4   9   1   17.14    4.22
  -4  -9  -1    2.66    3.18
   5   9   1    2.22    3.18
  -5  -9  -1   -0.65    3.08
  -6  -9  -1    2.22    4.12
  -6  10   1    3.94    3.85
  -5  10   1   13.95    4.49
  -4  10   1   10.88    3.69
  -3  10   1  108.17    8.64
  -2  10   1   31.56    4.75
  -1  10   1    4.36    2.19
   0  10   1    9.70    2.85
   1  10   1   -0.35    1.74
  -1 -10  -1    0.36    2.05
   2  10   1    0.03    2.14
  -2 -10  -1    2.20    2.51
   3  10   1    2.84    2.53
  -3 -10  -1   -1.33    2.37
   4  10   1    3.18    2.75
  -4 -10  -1   -4.92    2.66
  -5 -10  -1    1.00    4.02
  -6  11   1   14.65    5.21
  -5  11   1   -1.07    2.66
  -4  11   1    0.35    2.56
  -3  11   1   24.19    5.03
  -2  11   1   -1.29    1.72
  -1  11   1    0.03    1.86
   0  11   1   24.16    4.08
  -1 -11  -1    7.45    3.52
   1  11   1    9.09    2.96
  -2 -11  -1    1.61    2.68
   2  11   1    0.70    2.44
   3  11   1    1.94    2.55
  -3 -11  -1    2.52    3.26
  -4 -11  -1   -2.62    2.74
   4  11   1    0.98    2.98
  -5 -11  -1    2.80    4.46
  -5  12   1    0.69    3.47
  -4  12   1    5.38    3.45
  -3  12   1   38.20    6.25
  -2  12   1   -2.06    2.00
  -1  12   1    1.93    2.50
   0  12   1   20.43    4.12
   1  12   1   45.11    5.74
   2  12   1    5.64    3.10
  -2 -12  -1    6.14    3.61
  -3 -12  -1   -1.87    3.16
   3  12   1    1.08    2.87
   4  12   1    3.48    3.77
  -4 -12  -1    3.07    3.89
  -5  13   1   -3.08    3.21
  -4  13   1    5.61    3.80
  -3  13   1   11.66    4.26
  -2  13   1    3.43    2.77
  -1  13   1   -0.61    1.94
   0  13   1    4.70    2.94
   1  13   1    1.80    2.69
  -2 -13  -1    2.86    3.99
   2  13   1    0.53    2.89
   3  13   1    0.90    3.36
  -3 -13  -1    3.35    4.44
  -4  14   1   21.41    5.65
  -3  14   1    3.61    3.27
  -2  14   1    0.74    2.72
  -1  14   1   12.06    3.93
   0  14   1    1.31    2.67
   1  14   1    1.92    2.94
   2  14   1    2.09    3.33
   3  14   1    3.28    3.93
  -3 -14  -1   -1.26    3.65
  -2  15   1    1.53    3.44
  -1  15   1   -2.90    2.41
   0  15   1    1.59    3.26
   1  15   1    0.93    3.41
   0  16  -2    1.33    3.42
  -1  16  -2    1.65    3.41
  -2 -15   2    1.40    4.32
   1  15  -2    8.31    3.77
  -1 -15   2   -1.09    3.79
   0  15  -2    5.22    3.35
  -1  15  -2    3.38    3.59
  -2  15  -2    6.91    3.73
  -3  15  -2   -2.33    2.92
  -3 -14   2    3.85    4.80
  -2 -14   2    0.69    3.58
  -1 -14   2    0.66    3.49
   1  14  -2   -1.19    2.42
   0  14  -2    4.13    3.06
  -1  14  -2    1.00    2.56
  -2  14  -2    2.10    3.20
  -3  14  -2    2.62    3.29
  -4  14  -2    7.13    4.30
  -4 -13   2    6.65    4.61
  -3 -13   2    0.10    3.84
  -2 -13   2   -2.11    3.15
   2  13  -2    3.49    2.59
   1  13  -2   -0.75    2.20
  -1 -13   2   -2.44    2.58
   0  13  -2    9.91    3.30
  -1  13  -2    6.17    3.07
  -2  13  -2   11.58    3.77
  -3  13  -2   25.58    5.33
  -4  13  -2   -1.30    2.87
  -5  13  -2   -1.99    3.52
  -5 -12   2   -3.33    3.81
  -4 -12   2   10.09    5.06
  -3 -12   2   13.01    5.11
   2  12  -2   19.99    4.07
  -2 -12   2   20.79    5.39
  -1 -12   2   78.99    8.22
   1  12  -2   65.38    5.73
   0 -12   2   -3.06    2.13
   0  12  -2   -1.48    1.60
  -1  12  -2   10.80    3.26
  -2  12  -2   48.18    6.15
  -3  12  -2    0.02    2.38
  -4  12  -2    0.84    3.03
  -5  12  -2    0.97    3.43
  -5 -11   2    0.36    3.72
  -4 -11   2    3.46    3.44
  -3 -11   2    2.16    2.98
   2  11  -2   28.03    4.18
  -2 -11   2   20.49    5.06
  -1 -11   2   39.18    6.03
   1  11  -2   37.57    4.35
   0  11  -2   -0.71    1.50
   0 -11   2    3.89    2.80
  -1  11  -2   -1.37    1.81
  -2  11  -2   18.86    4.05
  -3  11  -2    1.01    2.49
  -4  11  -2    4.51    3.13
  -5  11  -2   -0.34    3.03
  -6  11  -2    3.14    4.42
  -6 -10   2    0.14    4.10
  -5 -10   2    9.51    4.70
  -4 -10   2   -0.95    2.97
   3  10  -2   -0.22    1.78
  -3 -10   2   -2.28    2.16
   2  10  -2    3.68    2.01
  -2 -10   2    3.70    2.76
  -1 -10   2    3.84    2.74
   1  10  -2   -1.56    1.31
   0 -10   2   36.36    5.06
   0  10  -2   39.79    4.27
  -1  10  -2   44.15    4.87
  -2  10  -2    0.19    2.03
  -3  10  -2    4.37    2.89
  -4  10  -2    4.71    3.00
  -5  10  -2   29.52    6.19
  -6  10  -2    7.65    4.78
  -6  -9   2    2.95    4.34
  -5  -9   2    1.31    3.39
  -4  -9   2   -0.95    2.71
  -3  -9   2    1.00    2.41
   3   9  -2    4.05    2.12
   2   9  -2   28.26    3.54
  -2  -9   2   25.71    4.85
   1   9  -2    0.32    1.26
  -1  -9   2   -0.15    1.42
   0  -9   2  107.77    6.02
   0  -9   2   78.22    6.03
   0   9  -2  114.02    6.02
  -1   9  -2  144.81    7.53
  -2   9  -2   23.52    4.00
  -3   9  -2   14.11    3.81
  -4   9  -2   17.36    4.37
  -5   9  -2    0.23    2.86
  -6   9  -2    0.19    3.51
  -6  -8   2    1.73    4.04
  -5  -8   2    2.06    3.22
   4   8  -2    9.20    2.83
  -4  -8   2   10.37    3.81
   3   8  -2  112.48    6.26
  -3  -8   2  112.52    8.66
  -2  -8   2    1.99    2.16
   2   8  -2   -1.56    1.09
  -1  -8   2    1.35    2.37
   1   8  -2    0.67    1.19
  -1  -8   2    0.16    1.27
   0  -8   2   17.95    2.89
   0   8  -2   20.35    2.93
   0  -8   2   18.12    3.25
   1  -8   2   53.75    4.78
  -1   8  -2   48.94    4.40
  -2   8  -2   -0.13    1.59
  -3   8  -2    0.02    1.91
  -4   8  -2  140.93    9.62
  -5   8  -2    0.84    2.57
  -6   8  -2    0.12    4.07
  -7   8  -2    3.73    5.91
  -7  -7   2   -0.99    3.74
  -6  -7   2   40.68    7.59
  -5  -7   2   -1.25    2.36
  -4  -7   2   31.11    5.78
   4   7  -2   26.81    3.89
   3   7  -2  110.72    5.82
  -3  -7   2  123.01    8.45
   2   7  -2    2.04    1.39
  -2  -7   2   -0.15    1.61
  -1  -7   2    4.96    1.59
  -1  -7   2    6.21    2.41
   1   7  -2    4.87    1.49
   0  -7   2  375.68   12.75
   0   7  -2  427.41   11.57
   0  -7   2  395.73   11.72
   1  -7   2  314.45   10.92
  -1   7  -2  319.06   10.70
  -2   7  -2   26.58    3.71
  -3   7  -2    3.69    2.24
  -4   7  -2   10.93    3.56
  -5   7  -2    1.10    2.99
  -6   7  -2    5.48    4.27
  -7   7  -2   16.38    8.69
  -7  -6   2    5.01    4.99
  -6  -6   2   39.98    7.44
  -5  -6   2   -0.36    2.63
  -4  -6   2   71.10    7.51
   4   6  -2   68.98    5.10
  -3  -6   2  101.04    7.49
   3   6  -2  113.15    5.56
   2   6  -2    4.70    1.51
  -2  -6   2    0.05    1.44
  -2  -6   2   -0.55    0.89
  -1  -6   2   95.51    4.18
   1   6  -2   94.76    4.31
  -1  -6   2   84.47    5.48
   0  -6   2   -0.19    0.96
   0  -6   2   -0.44    1.03
   0   6  -2    1.25    1.01
   1  -6   2    9.17    2.18
   1  -6   2    9.47    1.79
  -1   6  -2   12.94    2.46
  -2   6  -2    6.01    2.01
  -3   6  -2   -1.10    1.24
  -4   6  -2   14.85    3.96
  -5   6  -2    1.58    2.75
  -6   6  -2    7.87    4.88
  -7   6  -2    4.21    7.90
  -7  -5   2    3.03    4.08
  -6  -5   2    4.39    3.29
   5   5  -2   32.16    4.39
  -5  -5   2   18.28    4.73
   4   5  -2   -0.89    1.30
  -4  -5   2    4.33    2.50
   3   5  -2    1.89    1.27
  -3  -5   2    1.67    1.89
  -2  -5   2   13.88    3.00
  -2  -5   2   19.41    1.77
   2   5  -2   19.36    2.14
   1   5  -2   88.90    3.78
  -1  -5   2   83.44    5.18
  -1  -5   2   92.10    3.75
   0  -5   2   53.04    3.22
   0  -5   2   54.37    3.58
   0   5  -2   55.45    3.18
   1  -5   2  188.52    7.21
  -1   5  -2  191.43    7.18
   1  -5   2  196.23    6.15
  -2   5  -2    1.39    1.32
   2  -5   2    1.04    1.41
  -3   5  -2   72.46    6.11
   4  -5   2    1.33    1.98
  -4   5  -2    0.27    2.17
   5  -5   2   43.38    6.00
   6  -5   2    5.20    3.41
  -7   5  -2    8.38   12.28
  -7  -4   2    5.54    4.31
  -6  -4   2    0.71    3.10
   5   4  -2    1.81    2.09
  -5  -4   2    0.63    2.50
  -4  -4   2   10.83    3.21
   4   4  -2   16.68    2.83
  -3  -4   2    3.80    1.19
  -3  -4   2    1.78    1.89
   3   4  -2    4.36    1.52
   2   4  -2  236.37    6.91
  -2  -4   2  243.72    6.35
  -2  -4   2  217.86    9.49
  -1  -4   2   59.53    4.15
  -1  -4   2   53.68    2.68
   1   4  -2   53.16    2.56
   0  -4   2   75.98    3.83
   0   4  -2   82.43    3.56
   0  -4   2   83.48    3.67
  -1   4  -2  155.22    6.13
   1  -4   2  161.40    6.04
   2  -4   2    1.09    1.28
  -2   4  -2    0.58    1.17
   3  -4   2   -1.42    1.11
   4  -4   2   75.44    6.46
   5  -4   2    9.45    3.29
   6  -4   2    9.84    3.90
   7  -4   2   -1.81    2.97
  -7  -3   2   -0.20    3.57
  -6  -3   2    4.57    3.48
   6   3  -2   -2.17    2.08
   5   3  -2    7.96    2.52
  -5  -3   2    7.19    3.18
  -4  -3   2   62.88    6.30
  -4  -3   2   64.57    4.08
   4   3  -2   70.15    4.55
   3   3  -2   24.40    2.49
  -3  -3   2   23.49    2.31
  -3  -3   2   27.22    4.04
  -2  -3   2  154.34    4.88
  -2  -3   2  158.27    7.36
   2   3  -2  155.23    4.97
  -1  -3   2   54.09    2.51
   1   3  -2   54.56    2.24
  -1  -3   2   54.26    3.61
   0  -3   2  136.43    4.72
   0  -3   2  125.47    4.33
   0   3  -2  127.01    4.17
  -1   3  -2 4042.99   73.58
   1  -3   2 4112.32   72.81
   1  -3   2 4091.58   74.53
   2  -3   2  733.06   17.50
   2  -3   2  731.25   17.49
   3  -3   2   62.62    4.62
   4  -3   2   74.79    6.15
   5  -3   2   42.41    5.74
   6  -3   2   -0.84    2.70
   7  -3   2   -1.51    3.18
  -7  -2   2   -2.82    3.23
  -6  -2   2    2.62    3.11
   6   2  -2    1.35    2.50
  -5  -2   2   17.43    4.18
   5   2  -2   29.60    3.95
  -4  -2   2  151.60    6.85
   4   2  -2  124.13    6.24
  -4  -2   2  160.26    8.92
  -3  -2   2   11.88    2.09
   3   2  -2   14.77    2.06
  -3  -2   2   17.17    3.24
  -2  -2   2  263.61    7.45
   2   2  -2  262.97    6.86
  -2  -2   2  279.75    9.89
   1   2  -2   60.25    2.01
  -1  -2   2   56.77    3.54
   0  -2   2 1090.19   21.09
   0   2  -2 1088.76   20.41
   1  -2   2 6533.17  113.70
   1  -2   2 6543.06  116.08
   2  -2   2  883.44   19.84
   2  -2   2  869.14   19.40
   3  -2   2  392.25   12.48
  -3   2  -2  395.07   10.64
  -4   2  -2    1.10    1.47
   4  -2   2    0.00    1.52
   5  -2   2    5.06    2.89
   6  -2   2   74.40    7.54
   7  -2   2   -1.07    3.23
  -6  -1   2    7.06    3.63
   6   1  -2    5.72    2.77
   5   1  -2    0.30    1.74
  -5  -1   2    3.18    2.52
  -5  -1   2    6.12    2.48
  -4  -1   2   10.63    2.59
  -4  -1   2   12.88    3.14
   4   1  -2   19.38    2.86
   3   1  -2    0.11    1.00
  -3  -1   2    1.81    1.32
   2   1  -2  153.86    4.72
  -2  -1   2  128.05    5.20
   1   1  -2  427.20    8.26
   0  -1   2  205.27    4.63
   1  -1   2 2120.68   39.10
   1  -1   2 2123.72   39.18
   2  -1   2  273.99    8.64
   2  -1   2  276.09    7.88
  -3   1  -2  581.90   14.68
   3  -1   2  577.66   15.87
  -4   1  -2   29.50    3.34
   4  -1   2   22.09    3.67
   5  -1   2   65.41    6.33
   6  -1   2  109.11    8.74
   7  -1   2   -4.10    2.47
   7   0  -2    2.58    3.40
  -6   0   2    1.11    2.79
   6   0  -2    0.14    2.42
   5   0  -2    1.93    1.96
  -5   0   2   -0.56    1.66
  -5   0   2   -0.38    2.21
   4   0  -2  258.94    9.46
   3   0  -2  220.88    7.48
  -2   0   2 1003.94   21.98
   2   0  -2  988.69   19.75
  -1   0   2 1118.33   22.62
  -1   0   2 1153.90   20.84
   0   0   2  438.74    8.74
   1   0   2   46.79    2.57
   2   0   2  232.54    6.54
   2   0   2  225.33    7.59
  -2   0  -2  241.37    7.18
   3   0   2  155.01    6.87
  -3   0  -2  140.36    6.27
  -4   0  -2    7.20    2.26
   4   0   2    8.18    2.49
   5   0   2   14.21    3.61
   6   0   2   54.17    6.71
   7   0   2    1.50    3.35
   7  -1  -2   21.24    4.77
  -6   1   2    5.67    3.02
   6  -1  -2   -0.47    2.65
   5  -1  -2    4.85    2.47
   4  -1  -2    4.48    2.01
   3  -1  -2  656.21   15.90
  -2   1   2   24.97    2.35
  -1   1   2    6.87    1.54
  -1   1   2    6.55    1.01
   0   1   2 1701.31   30.74
  -1  -1  -2    2.56    0.97
   1   1   2    2.96    1.02
   2   1   2   99.40    4.75
  -2  -1  -2  101.01    4.73
   3   1   2  119.03    6.03
  -3  -1  -2  117.40    5.94
  -4  -1  -2    5.48    2.12
   4   1   2    5.51    2.22
   5   1   2   -2.55    1.78
  -5  -1  -2    0.69    1.92
   6   1   2    5.72    3.60
   7   1   2   -3.44    3.21
   7  -2  -2    2.57    3.08
   6  -2  -2    2.03    2.57
   5  -2  -2   32.84    4.57
   4  -2  -2  100.27    5.88
  -3   2   2   57.08    4.50
  -2   2   2  124.80    5.30
  -1   2   2   12.99    1.65
   0   2   2 1711.91   31.50
  -1  -2  -2   11.12    1.77
   1   2   2    9.85    1.58
  -2  -2  -2  108.91    5.38
   2   2   2  113.25    5.18
  -3  -2  -2    1.57    1.41
   3   2   2    2.71    1.47
   4   2   2   42.89    4.60
  -4  -2  -2   28.75    3.96
  -5  -2  -2    5.76    2.64
   5   2   2    4.58    2.61
   6   2   2   64.71    7.21
   7   2   2   21.49    5.97
  -7   3   2   -0.02    5.11
  -6   3   2   10.10    4.11
  -5   3   2    3.17    2.55
  -4   3   2   13.34    3.09
  -3   3   2  245.98    9.48
  -2   3   2    6.28    1.61
  -1   3   2  235.14    7.09
   1   3   2 4857.05   86.32
  -1  -3  -2 4847.31   93.50
  -2  -3  -2    7.04    1.99
   2   3   2    9.53    1.98
  -3  -3  -2   -0.84    1.04
   3   3   2   -0.38    1.33
  -4  -3  -2   15.15    3.40
   4   3   2   12.85    2.94
   5   3   2  174.08    9.70
  -5  -3  -2  163.45    9.47
   6   3   2   -0.61    2.65
   7   3   2    5.00    4.48
  -8   4   2    2.05    9.25
  -7   4   2   11.00    5.62
  -6   4   2   93.47    9.35
  -5   4   2   -1.98    1.83
  -4   4   2   25.23    4.09
  -3   4   2   20.31    3.20
  -2   4   2 1595.92   32.94
  -1   4   2   62.27    3.65
   0   4   2   58.64    3.35
  -1  -4  -2 1442.89   32.06
   1   4   2 1417.15   29.15
   2   4   2   62.11    4.18
  -2  -4  -2   68.80    4.95
  -3  -4  -2   33.35    4.31
   3   4   2   31.78    3.79
  -4  -4  -2   39.26    5.08
   4   4   2   39.04    4.85
  -5  -4  -2    5.50    2.99
   5   4   2    8.04    3.14
   6   4   2   -0.68    2.97
   7   4   2    8.34    5.08
  -8   5   2    3.71    7.74
  -7   5   2    5.30    4.60
  -6   5   2    0.84    2.80
  -5   5   2   76.25    7.32
  -4   5   2   -0.94    1.40
  -3   5   2   67.20    5.40
  -2   5   2  334.71   10.99
   0   5   2   10.11    1.99
   1   5   2 1475.11   29.43
  -1  -5  -2 1321.06   32.24
   2   5   2  156.27    7.05
  -2  -5  -2  156.07    8.10
   3   5   2   10.26    2.76
  -3  -5  -2   13.86    3.22
  -4  -5  -2   71.63    6.83
   4   5   2   77.23    6.43
  -5  -5  -2    4.90    3.13
   5   5   2    2.57    2.75
  -6  -5  -2   -1.91    2.85
   6   5   2   -2.31    2.82
   7   5   2    0.71    4.25
  -8   6   2    0.87    6.41
  -7   6   2    1.38    4.46
  -6   6   2   -3.19    2.15
  -5   6   2  261.30   12.91
  -4   6   2  104.54    7.31
  -3   6   2  371.25   13.28
  -1   6   2   11.02    2.19
   0   6   2  357.70   10.86
  -1  -6  -2   65.59    5.12
   1   6   2   67.75    3.09
   1   6   2   72.84    4.63
  -2  -6  -2  108.23    7.20
   2   6   2  118.61    6.37
  -3  -6  -2   33.25    4.99
   3   6   2   28.53    4.02
  -4  -6  -2    0.00    2.04
   4   6   2    0.34    2.02
   5   6   2    8.61    3.59
  -5  -6  -2    8.46    3.65
   6   6   2    2.54    3.55
  -6  -6  -2   -2.08    2.78
  -7   7   2   16.50    5.67
  -6   7   2   -1.99    2.98
  -5   7   2    5.69    3.40
  -4   7   2   42.96    5.87
  -3   7   2    0.88    1.60
  -2   7   2   33.13    4.12
  -1   7   2   -0.75    1.04
   0   7   2    3.94    1.72
  -1  -7  -2  121.51    7.64
   1   7   2  127.34    6.52
  -2  -7  -2   75.31    6.83
   2   7   2   83.00    5.59
   3   7   2    3.29    1.97
  -3  -7  -2   -0.44    1.75
  -4  -7  -2    8.55    3.60
   4   7   2    9.45    3.10
  -5  -7  -2    7.66    3.99
   5   7   2    6.19    3.47
  -6  -7  -2    6.69    4.11
   6   7   2    5.96    4.29
  -7   8   2    2.52    4.21
  -6   8   2   11.14    4.29
  -5   8   2   13.57    4.13
  -4   8   2  177.37   10.36
  -3   8   2   -1.11    1.65
  -2   8   2   -1.43    1.35
  -1   8   2   59.23    4.90
   0   8   2   44.93    4.31
  -1  -8  -2   23.75    4.35
   1   8   2   12.85    2.81
   2   8   2   48.27    5.02
  -2  -8  -2   60.33    6.63
   3   8   2   10.64    3.15
  -3  -8  -2   14.59    4.20
   4   8   2    2.16    2.53
  -4  -8  -2   -0.77    2.79
   5   8   2   -0.51    2.97
  -5  -8  -2    6.39    4.03
  -6  -8  -2    2.38    4.05
   6   8   2    2.85    4.29
  -7   9   2    8.85    5.75
  -6   9   2    0.26    3.53
  -5   9   2    0.53    2.82
  -4   9   2    4.35    3.03
  -3   9   2    8.03    3.07
  -2   9   2   17.26    3.62
  -1   9   2  163.86    8.25
   0   9   2    7.79    2.38
  -1  -9  -2    4.38    2.65
   1   9   2    4.13    2.18
  -2  -9  -2   54.69    6.85
   2   9   2   53.74    5.50
   3   9   2    0.34    2.07
  -3  -9  -2    2.72    2.82
  -4  -9  -2   -1.75    3.08
   4   9   2    0.38    2.64
   5   9   2    0.51    3.58
  -5  -9  -2    1.50    3.96
  -6  10   2    1.48    3.52
  -5  10   2   -3.16    2.70
  -4  10   2   23.95    5.08
  -3  10   2   -1.25    1.97
  -2  10   2  110.94    7.60
  -1  10   2   66.45    5.89
   0  10   2  100.93    6.58
   1  10   2   29.31    4.48
  -1 -10  -2   37.96    6.01
  -2 -10  -2    4.75    3.05
   2  10   2   -1.18    1.71
  -3 -10  -2    0.78    2.67
   3  10   2    3.74    2.72
   4  10   2    5.31    3.47
  -4 -10  -2    9.59    4.53
   5  10   2   -0.57    3.62
  -5 -10  -2    3.11    4.25
  -6  11   2    3.90    4.12
  -5  11   2    1.63    3.12
  -4  11   2    1.99    2.78
  -3  11   2   71.67    7.68
  -2  11   2   65.21    6.58
  -1  11   2    7.89    2.93
   0  11   2   44.97    5.27
   1  11   2   64.11    6.29
  -2 -11  -2    0.30    2.90
   2  11   2    3.27    2.61
  -3 -11  -2    4.88    3.64
   3  11   2    7.49    3.34
  -4 -11  -2    1.20    3.72
   4  11   2    1.75    3.24
  -5  12   2    7.10    4.06
  -4  12   2    4.02    3.50
  -3  12   2   73.39    7.75
  -2  12   2   10.54    3.52
  -1  12   2   26.85    4.69
   0  12   2   -0.57    1.90
   1  12   2   13.30    3.79
   2  12   2    2.64    2.88
  -2 -12  -2   -0.03    2.79
  -3 -12  -2   -2.36    3.21
   3  12   2    1.49    3.03
   4  12   2   13.58    4.67
  -4 -12  -2    4.95    4.45
  -4  13   2    1.72    3.20
  -3  13   2   12.06    4.09
  -2  13   2   -3.60    2.10
  -1  13   2    0.51    2.46
   0  13   2    3.22    2.69
   1  13   2   -0.33    2.66
   2  13   2   -0.49    3.10
   3  13   2    5.07    4.04
  -3 -13  -2    4.51    4.35
  -3  14   2    1.36    2.92
  -2  14   2   -2.29    2.67
  -1  14   2    3.23    3.08
   0  14   2    1.86    2.58
   1  14   2    3.49    3.42
   2  14   2    5.10    3.84
  -1  15   2    5.64    3.31
   0  15   2    4.09    3.70
  -1  16  -3    0.80    3.37
  -2  16  -3    1.24    3.39
  -2 -15   3    2.37    4.32
  -1 -15   3    2.02    3.98
   0  15  -3   -0.93    2.94
  -1  15  -3   15.56    4.38
  -2  15  -3   -0.83    3.17
  -3  15  -3    3.45    4.21
  -3 -14   3    3.82    4.60
  -2 -14   3   37.17    7.46
  -1 -14   3    4.33    4.08
   0  14  -3    1.22    2.45
  -1  14  -3   22.75    4.73
  -2  14  -3   -1.05    2.60
  -3  14  -3   26.98    5.86
  -4  14  -3    2.18    3.97
  -4 -13   3   -0.24    4.09
  -3 -13   3    3.80    4.20
  -2 -13   3   66.25    8.60
  -1 -13   3   -0.78    2.62
   1  13  -3    0.53    2.19
   0  13  -3   27.03    4.56
   0 -13   3   15.18    4.48
  -1  13  -3   10.82    3.42
  -2  13  -3   19.58    4.81
  -3  13  -3   -1.10    2.77
  -4  13  -3   -0.28    3.13
  -5 -12   3    0.85    4.56
  -4 -12   3   -0.36    3.41
  -3 -12   3   -0.63    2.96
  -2 -12   3   33.73    6.47
  -1 -12   3    3.91    3.00
   1  12  -3    5.14    2.39
   0 -12   3    1.08    2.48
   0  12  -3    0.76    2.02
  -1  12  -3    1.87    2.23
  -2  12  -3   -0.63    2.06
  -3  12  -3   22.34    4.93
  -4  12  -3    2.21    3.01
  -5  12  -3   -0.46    3.38
  -5 -11   3    1.06    3.89
  -4 -11   3   -0.51    2.90
  -3 -11   3   19.41    4.95
   2  11  -3    5.26    2.53
  -2 -11   3    5.43    3.11
   1  11  -3   -0.99    1.49
  -1 -11   3   -1.30    2.32
   0  11  -3   16.41    3.36
   0 -11   3   10.93    3.43
  -1  11  -3    5.44    2.50
  -2  11  -3    4.95    2.60
  -3  11  -3    7.82    3.49
  -4  11  -3    1.79    3.18
  -5  11  -3   10.14    4.52
  -6  11  -3   -2.26    3.57
  -6 -10   3    5.99    4.92
  -5 -10   3    8.63    4.71
  -4 -10   3   -0.86    2.75
  -3 -10   3    0.40    2.30
  -2 -10   3   38.26    5.89
   2  10  -3   36.66    4.03
   1  10  -3    1.83    1.68
  -1 -10   3    1.20    2.16
   0 -10   3   38.27    4.90
   0 -10   3   36.66    4.49
   0  10  -3   35.06    4.01
  -1  10  -3   16.14    3.33
  -2  10  -3    2.36    1.99
  -3  10  -3   45.71    6.08
  -4  10  -3    3.97    3.03
  -5  10  -3    1.80    3.57
  -6  10  -3   10.71    5.21
  -6  -9   3   17.32    6.49
  -5  -9   3    1.47    3.57
  -4  -9   3    5.69    3.56
   3   9  -3    0.56    1.68
  -3  -9   3   -0.75    2.20
  -2  -9   3  170.73   10.19
   2   9  -3  183.57    7.62
   1   9  -3   11.20    2.44
  -1  -9   3   10.25    3.01
  -1  -9   3   10.51    2.41
   0   9  -3    9.87    2.33
   0  -9   3    8.94    2.64
   0  -9   3    8.63    2.63
   1  -9   3    1.82    1.99
   1  -9   3    2.99    1.71
  -1   9  -3    6.13    2.22
  -2   9  -3   15.31    3.54
  -3   9  -3   29.22    4.95
  -4   9  -3   -2.00    2.14
  -5   9  -3    1.54    2.97
  -6   9  -3   -0.75    3.81
  -7  -8   3    7.65    5.56
  -6  -8   3    1.20    3.71
  -5  -8   3    0.18    2.91
  -4  -8   3    0.77    2.38
  -3  -8   3   68.62    7.36
   3   8  -3   82.99    5.21
   2   8  -3   27.88    3.00
  -2  -8   3   22.92    4.46
   1   8  -3    6.06    1.80
  -1  -8   3    6.73    2.40
  -1  -8   3    2.98    1.61
   0  -8   3   38.80    3.79
   0  -8   3   34.66    3.98
   0   8  -3   39.05    3.57
  -1   8  -3   13.89    2.75
   1  -8   3   20.43    3.45
   1  -8   3   11.44    2.42
  -2   8  -3    2.15    1.78
   2  -8   3    2.94    2.09
  -3   8  -3   15.41    3.64
  -4   8  -3  214.49   11.89
  -5   8  -3    1.83    3.15
  -6   8  -3    0.41    3.41
  -7  -7   3    4.10    4.52
  -6  -7   3   -3.35    3.03
  -5  -7   3    2.21    3.00
  -4  -7   3    5.22    3.16
  -3  -7   3   45.74    5.98
   3   7  -3   50.13    3.77
  -2  -7   3  137.23    5.32
   2   7  -3  126.18    5.52
  -2  -7   3  133.62    8.11
  -1  -7   3   23.00    3.64
  -1  -7   3   22.64    2.62
   1   7  -3   23.31    2.44
   0   7  -3   42.49    3.44
   0  -7   3   51.06    4.00
   0  -7   3   39.21    3.64
   1  -7   3  108.72    6.12
  -1   7  -3  106.40    5.81
   1  -7   3  105.96    5.21
  -2   7  -3    0.78    1.48
   2  -7   3    1.84    1.65
  -3   7  -3    8.74    2.89
  -4   7  -3  146.66    9.61
  -5   7  -3   15.47    4.80
  -6   7  -3    1.73    4.35
  -7   7  -3   -5.60    7.61
  -7  -6   3    7.45    4.96
  -6  -6   3    9.60    4.43
  -5  -6   3    7.10    3.76
   4   6  -3    0.57    1.58
  -4  -6   3   -0.73    2.13
  -3  -6   3   31.07    5.03
   3   6  -3   47.07    3.48
  -2  -6   3    0.66    0.99
   2   6  -3   -0.40    0.80
  -2  -6   3    1.48    1.56
  -1  -6   3   35.79    3.96
   1   6  -3   38.17    2.64
  -1  -6   3   36.39    2.78
   0  -6   3   13.23    2.35
   0   6  -3   12.39    1.97
   0  -6   3   13.36    2.21
  -1   6  -3   69.81    4.42
   1  -6   3   73.64    4.67
   1  -6   3   69.46    3.71
  -2   6  -3    6.94    2.17
   2  -6   3   11.42    2.65
  -3   6  -3   37.40    4.90
  -4   6  -3   85.90    8.02
  -5   6  -3   34.93    7.03
  -6   6  -3   10.54    6.30
  -7   6  -3    0.71   11.52
  -7  -5   3   15.97    5.89
  -6  -5   3   13.59    4.71
  -5  -5   3   20.91    5.09
  -4  -5   3   49.06    6.30
   4   5  -3   40.23    3.76
   3   5  -3   50.79    3.39
  -3  -5   3   54.32    3.21
  -3  -5   3   44.73    5.44
   2   5  -3   21.21    2.07
  -2  -5   3   19.30    3.54
  -2  -5   3   23.13    2.20
  -1  -5   3   75.41    4.99
  -1  -5   3   76.31    3.73
   1   5  -3   77.41    3.32
   0   5  -3  125.01    4.92
   0  -5   3  122.60    5.22
   0  -5   3  138.83    5.77
   1  -5   3  163.25    6.79
   1  -5   3  166.31    5.38
  -1   5  -3  178.60    6.99
   2  -5   3  122.52    6.46
  -2   5  -3  130.63    6.84
   3  -5   3   19.29    3.43
   4  -5   3   17.92    3.80
   5  -5   3   17.23    4.29
   6  -5   3   -0.57    2.86
   7  -5   3   -2.74    3.34
  -7  -4   3   20.83    6.15
  -6  -4   3    6.37    3.65
  -5  -4   3    5.53    3.00
   5   4  -3    9.46    2.58
  -4  -4   3    2.79    2.23
   4   4  -3    2.42    1.47
  -3  -4   3   -1.87    1.22
   3   4  -3    0.25    0.87
  -3  -4   3    0.71    0.98
  -2  -4   3   10.79    2.59
   2   4  -3   11.00    1.43
  -2  -4   3   13.96    1.72
   1   4  -3  707.16   14.16
  -1  -4   3  723.85   18.42
  -1  -4   3  702.40   15.44
   0  -4   3  381.92   10.14
   0   4  -3  386.52    9.54
   0  -4   3  395.37   10.61
   1  -4   3  116.36    5.17
  -1   4  -3  111.30    5.27
   2  -4   3  975.97   22.43
   2  -4   3  992.65   23.05
   3  -4   3   41.20    4.44
   4  -4   3   -1.43    1.60
   5  -4   3   16.82    4.20
   6  -4   3    3.31    3.09
   7  -4   3   -0.90    3.21
  -7  -3   3   -0.40    3.64
  -6  -3   3    0.78    2.71
  -5  -3   3    3.92    2.53
   5   3  -3    0.02    1.63
  -4  -3   3  106.44    5.57
  -4  -3   3  111.34    7.83
   4   3  -3   97.28    5.28
  -3  -3   3  111.33    7.03
  -3  -3   3  100.34    4.74
   3   3  -3   99.81    4.39
  -2  -3   3   49.62    4.46
   2   3  -3   49.17    2.34
  -2  -3   3   48.30    2.88
  -1  -3   3 3240.79   59.77
   1   3  -3 3279.23   57.13
  -1  -3   3 3340.30   65.27
   0  -3   3  807.87   17.10
   0  -3   3  787.94   17.58
   0   3  -3  807.38   16.27
   1  -3   3 1617.42   31.63
   1  -3   3 1658.58   32.53
   2  -3   3  805.85   19.01
   2  -3   3  795.38   18.87
   3  -3   3   12.48    2.48
   3  -3   3   12.15    2.64
   4  -3   3   20.87    3.84
   5  -3   3   83.75    7.36
   6  -3   3   -0.37    2.62
   7  -3   3   -1.22    3.34
  -7  -2   3   -1.61    3.42
  -6  -2   3    1.89    2.95
  -5  -2   3   13.52    3.86
  -5  -2   3    8.86    2.89
   5   2  -3   13.72    3.02
  -4  -2   3  103.89    7.29
   4   2  -3   98.93    5.31
  -4  -2   3  109.07    6.01
   3   2  -3    3.28    1.28
  -3  -2   3    5.17    1.64
  -3  -2   3    1.27    1.36
  -2  -2   3  195.06    6.49
   2   2  -3  191.68    5.08
  -1  -2   3 9996.24  168.18
   1   2  -3 9114.29  172.04
   0  -2   3 2140.04   38.53
   0  -2   3 2189.70   40.29
   1  -2   3 2584.64   47.74
   1  -2   3 2534.01   47.06
   2  -2   3   27.00    2.95
   2  -2   3   26.54    2.62
  -3   2  -3  271.20    7.70
   3  -2   3  284.86   10.43
   4  -2   3   40.84    4.97
   5  -2   3   25.57    4.64
   6  -2   3   12.54    4.09
   7  -2   3    2.09    3.28
  -7  -1   3    1.14    3.78
   6   1  -3    5.94    2.95
  -6  -1   3    8.18    3.58
  -5  -1   3   -1.26    1.72
  -5  -1   3    3.82    2.46
   5   1  -3    3.86    2.06
   4   1  -3   -0.36    1.17
  -4  -1   3   -1.54    1.54
   3   1  -3  262.00    7.81
  -3  -1   3  255.75    9.29
   2   1  -3  147.01    4.26
  -2  -1   3  142.19    5.77
  -1  -1   3 3656.66   66.52
   0  -1   3 1362.12   26.17
   0  -1   3 1374.15   25.02
   1  -1   3    5.14    1.16
   1  -1   3    5.28    1.27
   2  -1   3  311.94    9.72
   2  -1   3  312.79    8.74
  -3   1  -3    3.29    1.25
   3  -1   3    2.03    1.41
   4  -1   3    4.12    2.05
   5  -1   3   10.94    3.38
   6  -1   3   20.85    4.82
   7  -1   3    4.01    3.62
  -7   0   3   17.54    5.35
   6   0  -3    0.14    2.28
  -6   0   3    0.63    2.77
  -6   0   3    2.03    2.94
   5   0  -3    2.70    2.07
  -5   0   3    2.92    2.45
  -4   0   3   16.22    3.33
   4   0  -3   12.56    2.55
  -3   0   3    0.19    1.41
   3   0  -3    2.31    1.17
  -2   0   3   89.67    3.67
  -2   0   3   80.63    4.54
  -1   0   3 1087.12   19.94
  -1   0   3 1114.51   22.66
   0   0   3 2306.08   43.06
   0   0   3 2406.54   41.84
   1   0   3  767.84   16.50
   1   0   3  774.04   15.72
  -2   0  -3    0.78    0.80
   2   0   3    1.71    1.19
   2   0   3   -0.71    0.64
   3   0   3  468.23   14.13
  -3   0  -3  497.24   13.07
  -4   0  -3   27.04    3.19
   4   0   3   19.94    3.63
   5   0   3   70.84    6.71
   6   0   3   50.34    6.75
   7   0   3    0.16    3.36
  -6   1   3    7.18    3.60
   6  -1  -3   10.83    3.48
  -5   1   3   11.99    3.87
   5  -1  -3   16.14    3.27
   4  -1  -3   71.61    4.78
  -3   1   3  329.99   10.25
  -2   1   3  496.23   13.66
  -2   1   3  465.77   11.40
  -1   1   3  284.16    8.37
  -1   1   3  283.63    6.73
   0   1   3   48.99    2.52
   0   1   3   46.07    2.41
  -1  -1  -3  100.12    4.00
   1   1   3   98.63    4.21
  -2  -1  -3   25.41    2.49
   2   1   3   23.16    2.78
   2   1   3   24.32    1.86
  -3  -1  -3   96.94    5.21
   3   1   3   80.54    5.20
  -4  -1  -3   82.52    5.38
   4   1   3   80.90    5.91
   5   1   3    6.05    2.99
   6   1   3   20.05    4.80
   7   1   3    0.02    3.41
  -7   2   3    3.10    4.59
  -7   2   3    9.33    5.03
  -6   2   3   20.28    5.26
  -5   2   3   11.25    3.36
  -4   2   3   25.31    3.65
  -3   2   3   39.97    3.70
  -2   2   3    0.42    0.98
  -1   2   3  518.55   11.55
  -1   2   3  514.53   13.12
   0   2   3  899.05   18.56
   0   2   3  909.65   18.46
  -1  -2  -3   31.44    2.75
   1   2   3   27.60    2.50
   2   2   3   49.71    3.73
  -2  -2  -3   58.31    3.89
   3   2   3    4.85    1.85
  -3  -2  -3    3.83    1.74
   4   2   3   17.02    3.49
  -4  -2  -3   21.98    3.54
   5   2   3   22.25    4.62
   6   2   3    7.01    3.62
   7   2   3   20.58    5.84
  -7   3   3    3.43    4.49
  -7   3   3    4.67    5.31
  -6   3   3   37.58    6.35
  -5   3   3   79.14    6.94
  -4   3   3   20.36    3.54
  -3   3   3   -0.79    1.12
  -2   3   3  302.61    9.28
  -1   3   3  119.99    4.73
   0   3   3  773.74   16.89
   0   3   3  789.91   16.91
  -1  -3  -3 1162.09   26.22
   1   3   3 1132.22   24.16
  -2  -3  -3  232.29    9.07
   2   3   3  231.44    8.48
   3   3   3    2.57    1.67
  -3  -3  -3    0.98    1.56
  -4  -3  -3    3.40    2.21
   4   3   3    7.38    2.72
  -5  -3  -3   17.74    4.02
   5   3   3   17.45    4.13
   6   3   3    1.40    3.19
   7   3   3   -5.00    3.68
  -8   4   3    6.15    7.70
  -7   4   3   -0.74    3.44
  -6   4   3   78.28    8.09
  -5   4   3   -0.02    1.91
  -4   4   3   83.12    6.44
  -3   4   3    1.00    1.53
  -2   4   3  132.36    6.05
  -1   4   3   19.34    2.34
   0   4   3   99.18    4.34
   0   4   3   99.94    4.58
   1   4   3 1272.81   26.10
  -1  -4  -3 1114.49   27.74
  -2  -4  -3   39.89    4.31
   2   4   3   50.50    4.21
  -3  -4  -3    9.93    2.85
   3   4   3   14.34    3.05
  -4  -4  -3    5.12    2.63
   4   4   3    7.72    2.87
  -5  -4  -3  152.57    9.43
   5   4   3  159.20    9.76
   6   4   3    4.35    3.43
   7   4   3   28.58    6.58
  -8   5   3   -1.90    9.24
  -7   5   3    1.85    3.53
  -6   5   3   11.80    4.08
  -5   5   3   64.82    6.66
  -4   5   3   38.89    4.83
  -3   5   3  144.44    7.46
  -2   5   3  289.07   10.00
  -1   5   3   13.01    2.18
   0   5   3  124.80    5.29
   0   5   3  134.25    5.82
   1   5   3  563.01   15.18
  -2  -5  -3  139.41    7.70
   2   5   3  125.29    6.60
  -3  -5  -3   38.12    5.06
   3   5   3   40.60    4.63
  -4  -5  -3   28.23    4.89
   4   5   3   33.16    4.86
   5   5   3   53.60    6.52
  -5  -5  -3   48.75    6.50
   6   5   3   -1.85    3.28
  -8   6   3    0.90    5.34
  -7   6   3    5.36    4.44
  -6   6   3   17.93    4.62
  -5   6   3   -0.26    2.38
  -4   6   3    1.67    2.12
  -3   6   3   32.59    4.34
  -2   6   3  102.87    6.00
  -1   6   3    9.20    2.04
   0   6   3  128.18    6.07
   1   6   3    7.91    2.17
  -1  -6  -3    9.56    2.65
  -2  -6  -3   24.78    4.12
   2   6   3   29.27    3.85
   3   6   3   18.26    3.63
  -3  -6  -3   16.27    3.75
  -4  -6  -3   -1.67    2.07
   4   6   3    0.31    2.32
  -5  -6  -3    5.16    3.30
   5   6   3    7.43    3.75
   6   6   3    4.24    3.87
  -7   7   3    5.04    4.34
  -6   7   3    6.16    3.95
  -5   7   3   17.12    4.60
  -4   7   3    5.99    2.94
  -3   7   3   15.75    3.37
  -2   7   3   21.21    3.48
  -1   7   3    2.44    1.58
   0   7   3   24.62    3.27
  -1  -7  -3  101.86    7.10
   1   7   3  100.27    5.97
  -2  -7  -3  183.88   10.00
   2   7   3  163.75    8.31
   3   7   3    7.03    2.78
  -3  -7  -3    5.16    3.00
  -4  -7  -3    1.11    2.54
   4   7   3    4.33    2.92
   5   7   3    7.20    3.56
  -5  -7  -3    0.81    3.17
   6   7   3    1.09    4.23
  -7   8   3    2.10    4.03
  -6   8   3    2.72    3.38
  -5   8   3   24.69    5.32
  -4   8   3   62.24    6.91
  -3   8   3    4.86    2.42
  -2   8   3    5.33    2.18
  -1   8   3    5.49    2.14
   0   8   3   69.16    5.05
   1   8   3   42.22    4.64
  -1  -8  -3   32.88    4.99
   2   8   3  177.09    9.01
  -2  -8  -3  179.64   10.74
   3   8   3   -0.52    1.86
  -3  -8  -3    5.57    3.33
   4   8   3    0.37    2.46
  -4  -8  -3   -1.38    2.50
  -5  -8  -3    2.63    3.73
   5   8   3   -1.48    3.27
  -6  -8  -3   -1.27    4.19
  -7   9   3    7.01    4.86
  -6   9   3    1.78    3.62
  -5   9   3   -2.26    2.60
  -4   9   3  107.89    9.02
  -3   9   3    2.08    2.42
  -2   9   3   57.38    5.65
  -1   9   3    1.43    1.67
   0   9   3  351.59   12.73
   1   9   3   14.00    3.23
   2   9   3    4.21    2.53
  -2  -9  -3   -0.37    2.31
   3   9   3    5.92    2.93
  -3  -9  -3    8.03    3.68
   4   9   3    3.39    2.98
  -4  -9  -3   -1.21    2.65
   5   9   3    6.11    4.16
  -5  -9  -3    9.86    4.92
  -6  10   3   -4.55    3.35
  -5  10   3    3.08    3.38
  -4  10   3   75.59    7.94
  -3  10   3    1.72    2.56
  -2  10   3   83.20    6.89
  -1  10   3   -0.14    1.53
   0  10   3  253.51   11.00
   1  10   3    1.44    2.20
  -2 -10  -3    3.15    2.85
   2  10   3    4.54    2.91
   3  10   3   62.77    6.74
  -3 -10  -3   52.84    7.97
   4  10   3    4.30    3.43
  -4 -10  -3   -0.49    3.31
   5  10   3   -0.50    3.86
  -5 -10  -3    3.04    4.34
  -6  11   3   -1.27    3.51
  -5  11   3   -0.31    3.22
  -4  11   3    6.50    3.80
  -3  11   3  239.46   12.45
  -2  11   3   31.75    5.10
  -1  11   3   -0.44    1.92
   0  11   3   43.18    5.42
   1  11   3   20.71    4.36
   2  11   3   -0.75    2.37
  -2 -11  -3    1.82    2.94
  -3 -11  -3    5.99    4.34
   3  11   3    7.04    3.46
   4  11   3    1.94    3.45
  -4 -11  -3   -2.63    3.39
  -5  12   3    4.31    3.89
  -4  12   3    3.64    3.12
  -3  12   3   11.04    3.76
  -2  12   3    2.88    2.57
  -1  12   3    2.27    2.41
   0  12   3    4.38    2.45
   1  12   3    0.06    2.33
   2  12   3    2.64    2.86
   3  12   3    0.28    3.32
  -3 -12  -3    7.57    5.17
  -4 -12  -3    0.95    4.54
  -4  13   3    0.33    3.10
  -3  13   3   -3.56    2.39
  -2  13   3    2.96    2.97
  -1  13   3    3.08    2.66
   0  13   3    5.84    3.07
   1  13   3   12.20    4.17
   2  13   3   -1.78    2.97
  -3  14   3    3.25    3.60
  -2  14   3    1.96    3.02
  -1  14   3    0.13    2.44
   0  14   3    4.72    3.50
   1  14   3    2.03    3.42
  -1 -16   4   16.71    6.23
  -1  16  -4   17.33    5.13
  -2  16  -4   -3.68    3.35
  -3 -15   4    6.45    5.17
  -2 -15   4    2.57    3.52
  -1 -15   4   -0.43    3.94
  -1  15  -4    3.51    3.31
  -2  15  -4   -1.53    2.84
  -3  15  -4   -0.57    3.38
  -3 -14   4    0.92    4.20
  -2 -14   4    2.85    3.80
  -1 -14   4   10.26    4.43
   0  14  -4   -1.74    2.12
   0 -14   4    1.58    3.23
  -1  14  -4    6.65    3.37
  -2  14  -4    1.41    3.10
  -3  14  -4    2.97    3.45
  -4  14  -4    5.82    4.23
  -4 -13   4   10.48    4.95
  -3 -13   4    0.41    3.55
  -2 -13   4    1.85    3.37
  -1 -13   4   20.87    5.21
   0  13  -4    7.71    3.20
   0 -13   4    5.13    3.35
  -1  13  -4    4.53    3.04
  -2  13  -4   -2.83    2.38
  -3  13  -4    1.28    2.83
  -4  13  -4    0.82    3.19
  -5 -12   4   -2.12    3.75
  -4 -12   4    0.63    3.81
  -3 -12   4    6.80    4.12
  -2 -12   4    8.31    3.71
   1  12  -4   14.94    3.25
  -1 -12   4    9.53    4.08
   0 -12   4    2.67    2.71
   0  12  -4    0.43    2.07
   0 -12   4   -0.72    2.30
  -1  12  -4    0.41    2.20
  -2  12  -4   24.47    4.89
  -3  12  -4   12.85    4.19
  -4  12  -4   -1.13    2.64
  -5  12  -4   -4.44    3.25
  -5 -11   4    0.28    3.77
  -4 -11   4    0.18    3.19
  -3 -11   4   39.72    6.93
  -2 -11   4    8.97    3.58
  -1 -11   4   17.68    4.31
   1  11  -4   14.22    2.96
   0 -11   4    1.68    2.25
   0  11  -4    1.92    1.99
   0 -11   4    5.56    2.63
   1 -11   4   19.74    4.12
  -1  11  -4   27.77    4.32
  -2  11  -4   15.05    3.74
  -3  11  -4   16.28    4.42
  -4  11  -4    2.42    3.11
  -5  11  -4    4.33    3.72
  -6 -10   4   19.13    7.10
  -5 -10   4    0.32    4.13
  -4 -10   4    3.35    3.34
  -3 -10   4   26.27    5.86
  -2 -10   4   25.48    5.01
   2  10  -4   32.45    3.72
   1  10  -4   -0.37    1.35
  -1 -10   4    2.14    2.16
  -1 -10   4    0.41    1.72
   0  10  -4   59.39    4.92
   0 -10   4   55.57    5.54
   0 -10   4   37.56    4.63
   1 -10   4   19.84    3.46
   1 -10   4   31.53    4.77
  -1  10  -4   29.06    4.22
  -2  10  -4   35.48    5.04
   2 -10   4   26.78    4.96
  -3  10  -4  182.81   10.51
  -4  10  -4   13.76    4.19
  -5  10  -4    1.03    3.13
  -6  10  -4   13.38    5.77
  -6  -9   4    4.52    4.61
  -5  -9   4    4.69    4.04
  -4  -9   4    2.70    2.82
  -3  -9   4   85.00    8.28
  -2  -9   4   10.41    3.47
   2   9  -4    9.75    2.32
   1   9  -4    5.80    1.82
  -1  -9   4    2.77    1.80
  -1  -9   4    6.04    2.57
   0  -9   4  242.73    9.86
   0  -9   4  252.92   10.61
   0   9  -4  232.43    9.06
  -1   9  -4   89.03    5.84
   1  -9   4   97.58    6.66
   1  -9   4   98.30    5.83
  -2   9  -4   48.52    5.57
   2  -9   4   37.72    5.24
  -3   9  -4  272.00   12.67
  -4   9  -4    3.79    2.74
  -5   9  -4    2.02    3.21
  -6   9  -4   -2.15    3.97
  -7  -8   4    2.91    4.95
  -6  -8   4    0.39    3.90
  -5  -8   4    3.43    3.52
  -4  -8   4   53.14    7.48
  -3  -8   4   99.09    8.64
   2   8  -4   38.68    3.32
  -2  -8   4   59.43    3.95
  -2  -8   4   55.81    6.10
  -1  -8   4    3.46    2.12
   1   8  -4    5.48    1.64
  -1  -8   4    2.09    1.59
   0   8  -4  154.20    6.80
   0  -8   4  166.35    7.57
   0  -8   4  155.58    7.61
   1  -8   4    2.73    1.56
  -1   8  -4    0.23    1.29
   1  -8   4    0.26    1.43
   2  -8   4   -0.50    1.73
  -2   8  -4    0.42    1.57
  -3   8  -4  144.37    8.88
  -4   8  -4   -1.04    2.23
  -5   8  -4    4.68    3.29
  -6   8  -4    1.22    4.78
  -7  -7   4    1.22    4.03
  -6  -7   4   -0.22    3.25
  -5  -7   4   -0.14    2.96
  -4  -7   4    4.92    3.12
   3   7  -4   20.69    2.55
  -3  -7   4   22.19    4.70
   2   7  -4  122.30    5.18
  -2  -7   4  141.72    5.82
  -2  -7   4  158.26    8.76
   1   7  -4    2.34    1.22
  -1  -7   4    0.88    1.49
  -1  -7   4    3.23    1.50
   0   7  -4   30.47    3.02
   0  -7   4   31.14    3.36
   0  -7   4   29.84    3.45
  -1   7  -4    4.66    1.79
   1  -7   4    2.46    1.70
   1  -7   4    3.08    1.27
  -2   7  -4   -0.70    1.12
   2  -7   4   -0.97    1.36
  -3   7  -4    2.77    2.19
   3  -7   4    6.69    2.70
  -4   7  -4   12.70    3.92
  -5   7  -4    2.53    3.19
  -6   7  -4    3.26    4.98
  -7   7  -4   17.11   12.39
  -7  -6   4    3.62    4.27
  -6  -6   4   -0.73    3.25
  -5  -6   4    9.90    4.12
  -4  -6   4   50.02    6.86
  -3  -6   4   18.35    3.97
   3   6  -4   22.37    2.48
  -3  -6   4   24.12    2.64
  -2  -6   4  142.58    5.66
   2   6  -4  138.69    5.08
  -2  -6   4  122.97    7.80
   1   6  -4  243.90    6.94
  -1  -6   4  229.29    9.70
  -1  -6   4  237.59    7.93
   0  -6   4   -0.52    0.87
   0  -6   4   -0.62    0.96
   0   6  -4    0.68    0.97
   1  -6   4   -0.51    0.77
  -1   6  -4   -0.77    0.83
   1  -6   4    0.66    1.11
  -2   6  -4   63.60    5.37
   2  -6   4   72.64    5.27
  -3   6  -4   63.69    6.18
   3  -6   4   45.32    5.18
  -4   6  -4   25.20    5.17
   4  -6   4   31.09    4.91
   5  -6   4   24.98    5.08
   6  -6   4    5.79    3.62
  -7   6  -4   29.44   27.29
  -7  -5   4   18.78    5.91
  -6  -5   4    7.07    3.96
  -5  -5   4   25.36    5.41
  -4  -5   4    0.70    2.20
  -3  -5   4   25.62    4.49
  -3  -5   4   32.01    2.90
   3   5  -4   28.19    2.57
  -2  -5   4  353.95    9.89
   2   5  -4  355.58    8.72
  -2  -5   4  380.07   13.76
  -1  -5   4   84.89    4.24
   1   5  -4   83.01    3.31
  -1  -5   4   82.73    5.26
   0  -5   4   60.54    3.77
   0  -5   4   63.72    3.80
   0   5  -4   58.71    3.37
   1  -5   4   97.62    3.78
  -1   5  -4   99.10    5.22
   1  -5   4  101.15    5.28
   2  -5   4  305.38   10.47
   2  -5   4  316.74   10.92
   3  -5   4   28.08    4.10
   3  -5   4   27.64    3.77
   4  -5   4    3.20    2.18
   5  -5   4    8.27    3.55
   6  -5   4    1.13    2.94
   7  -5   4    3.31    3.92
  -8  -4   4    6.69    5.58
  -7  -4   4    3.33    4.19
  -6  -4   4   -1.65    2.71
  -5  -4   4   39.99    6.37
   4   4  -4   39.92    3.40
  -4  -4   4   39.19    3.64
  -4  -4   4   32.82    5.21
   3   4  -4    4.85    1.33
  -3  -4   4    4.87    2.18
  -3  -4   4    7.54    1.74
   2   4  -4 1578.62   28.83
  -2  -4   4 1571.48   31.30
  -2  -4   4 1575.43   36.82
   1   4  -4  234.07    5.58
  -1  -4   4  225.50    8.69
  -1  -4   4  231.15    7.22
   0  -4   4   96.57    4.48
   0   4  -4   87.72    3.82
   0  -4   4   87.56    4.21
   1  -4   4   51.05    3.27
   1  -4   4   46.32    3.35
   2  -4   4 3044.00   57.87
   2  -4   4 2998.30   58.85
   3  -4   4   -1.20    1.31
   3  -4   4    4.49    1.94
   4  -4   4    1.79    2.00
   5  -4   4   10.71    3.41
   6  -4   4   10.18    4.01
   7  -4   4    2.58    3.71
  -8  -3   4   -1.33    4.93
  -7  -3   4   18.32    5.74
  -6  -3   4    7.54    3.75
  -5  -3   4   29.24    5.50
  -4  -3   4    2.58    1.58
   4   3  -4    1.24    1.41
  -4  -3   4    2.15    2.08
   3   3  -4  104.16    4.14
  -3  -3   4   99.75    5.14
  -3  -3   4   93.18    6.58
   2   3  -4   57.86    2.20
  -2  -3   4   54.88    4.46
  -2  -3   4   52.74    3.32
   1   3  -4   31.63    1.32
  -1  -3   4   34.61    2.64
   0  -3   4   29.97    2.30
   0  -3   4   27.26    1.97
   0  -3   4   30.13    2.56
   1  -3   4  235.85    7.79
   1  -3   4  255.11    7.68
   2  -3   4    1.06    1.25
   2  -3   4   -0.97    0.97
   3  -3   4   18.94    2.99
   3  -3   4   20.02    3.40
   4  -3   4    1.29    1.89
   5  -3   4    0.38    2.17
   6  -3   4   -2.80    2.30
   7  -3   4    0.29    3.85
  -7  -2   4   12.53    5.18
  -6  -2   4    2.31    2.83
  -5  -2   4    0.21    1.82
  -5  -2   4    1.17    2.08
   5   2  -4    4.78    2.15
  -4  -2   4    6.75    2.21
   4   2  -4    5.80    1.79
  -3  -2   4   93.88    5.16
   3   2  -4   88.13    3.87
  -2  -2   4  260.80    8.31
   2   2  -4  249.98    5.62
  -1  -2   4 1025.00   21.30
   0  -2   4   49.52    2.34
   0  -2   4   47.91    2.89
   1  -2   4    1.28    1.07
   1  -2   4    1.74    1.07
   2  -2   4  674.44   16.26
   2  -2   4  680.32   17.13
   3  -2   4   43.57    4.52
   3  -2   4   53.07    3.97
   4  -2   4    1.87    1.97
   5  -2   4    2.50    2.37
   6  -2   4    2.05    2.68
   7  -2   4   -0.38    3.39
  -7  -1   4   11.13    5.04
  -6  -1   4   27.58    5.83
   5   1  -4    8.68    2.51
  -5  -1   4    5.26    2.51
  -4  -1   4   66.44    5.65
   4   1  -4   76.56    4.52
   3   1  -4  456.00   11.05
  -3  -1   4  464.33   13.94
  -2  -1   4  108.88    3.44
  -2  -1   4  106.18    5.13
  -1  -1   4 1774.84   31.52
  -1  -1   4 1766.95   34.60
   0  -1   4   10.42    1.27
   0  -1   4    7.15    1.36
   1  -1   4  151.79    5.63
   1  -1   4  152.94    5.29
   2  -1   4   15.28    1.99
   2  -1   4   15.86    2.48
   3  -1   4  105.06    5.20
  -3   1  -4   97.65    4.22
   4  -1   4    7.50    2.72
   5  -1   4   -0.26    2.18
   6  -1   4   -0.28    2.69
   7  -1   4    1.12    3.46
  -7   0   4   11.62    5.01
  -6   0   4    5.72    3.47
  -5   0   4    3.37    2.72
   5   0  -4    5.17    2.12
   4   0  -4   32.92    3.31
  -4   0   4   20.83    3.91
  -3   0   4   46.43    4.46
  -3   0   4   40.57    3.18
  -2   0   4   12.21    2.30
  -2   0   4   10.52    1.34
  -1   0   4  920.61   17.27
  -1   0   4  937.09   20.28
   0   0   4  532.30   12.09
   0   0   4  524.67   11.37
   1   0   4   63.44    3.48
   1   0   4   58.90    2.94
  -2   0  -4  152.84    5.37
   2   0   4  159.89    6.64
   2   0   4  156.52    5.42
  -3   0  -4  147.95    5.96
   3   0   4  146.17    5.85
   4   0   4    3.94    2.21
   5   0   4   17.52    4.24
   6   0   4    4.32    3.20
   7   0   4    3.63    4.07
  -7   1   4    2.10    4.05
  -7   1   4    1.66    3.65
  -6   1   4   -0.87    2.54
  -6   1   4   -1.02    2.69
  -5   1   4   33.91    5.58
  -5   1   4   36.27    4.74
  -4   1   4   91.91    5.67
  -4   1   4  106.22    7.38
  -3   1   4  132.12    5.80
  -3   1   4  135.49    7.40
  -2   1   4   36.36    2.46
  -2   1   4   32.04    3.50
  -1   1   4 1475.50   27.25
  -1   1   4 1456.59   30.08
   0   1   4  312.94    8.06
   0   1   4  312.02    8.32
   1   1   4   59.82    2.78
   1   1   4   61.39    3.53
  -2  -1  -4  151.70    5.87
   2   1   4  142.37    4.78
   2   1   4  138.09    6.36
  -3  -1  -4   19.95    2.75
   3   1   4   22.35    2.28
   3   1   4   20.96    3.29
  -4  -1  -4  117.76    6.30
   4   1   4  123.08    7.53
   5   1   4   23.37    4.68
   6   1   4   13.66    4.18
   7   1   4    1.29    4.06
  -7   2   4   -2.13    3.66
  -6   2   4   36.01    5.81
  -6   2   4   30.83    6.41
  -5   2   4   31.63    5.82
  -5   2   4   38.04    4.83
  -4   2   4    8.04    3.15
  -4   2   4   13.40    2.89
  -3   2   4   88.14    6.30
  -3   2   4   80.95    4.69
  -2   2   4   63.56    3.47
  -2   2   4   50.63    4.45
  -1   2   4   80.15    3.62
  -1   2   4   88.61    4.69
   0   2   4    9.99    1.61
   0   2   4   10.47    1.65
   1   2   4  352.75   10.21
   1   2   4  375.07    8.66
  -2  -2  -4  149.76    6.45
   2   2   4  145.23    6.66
   2   2   4  142.23    4.41
  -3  -2  -4   39.92    3.99
   3   2   4   39.60    4.33
  -4  -2  -4  489.74   15.39
   4   2   4  480.95   16.44
   5   2   4   13.91    3.85
   6   2   4   97.91    9.10
   7   2   4    8.85    5.08
  -7   3   4    5.32    4.98
  -6   3   4   18.35    5.70
  -6   3   4    6.93    3.53
  -5   3   4    3.64    2.45
  -4   3   4    4.31    2.04
  -3   3   4  269.04    9.55
  -2   3   4  676.07   16.02
  -2   3   4  668.00   18.67
  -1   3   4   15.07    1.99
  -1   3   4   16.55    2.50
   0   3   4  332.46    9.11
   0   3   4  315.55    9.21
   1   3   4  479.73   10.59
   1   3   4  490.80   13.10
   2   3   4    9.26    2.18
  -2  -3  -4   11.91    2.54
   3   3   4    4.83    2.18
  -3  -3  -4   11.55    2.82
  -4  -3  -4  213.65   10.02
   4   3   4  234.26   10.82
   5   3   4   18.44    4.55
   6   3   4    1.54    3.49
   7   3   4   11.86    5.42
  -8   4   4   -0.72    6.25
  -7   4   4   -1.67    4.28
  -7   4   4   -0.88    3.23
  -6   4   4  382.17   16.06
  -5   4   4   21.00    4.32
  -4   4   4    3.48    2.11
  -3   4   4   26.29    3.54
  -2   4   4 1551.81   32.18
  -1   4   4   18.02    2.37
  -1   4   4   21.56    2.94
   0   4   4   14.34    2.23
   0   4   4   21.72    2.41
   1   4   4   12.52    1.43
   1   4   4    8.44    2.00
   2   4   4   12.29    2.62
  -2  -4  -4   15.39    3.06
  -3  -4  -4   60.44    5.55
   3   4   4   44.77    4.94
  -4  -4  -4    5.23    2.77
   4   4   4    7.65    2.90
   5   4   4    3.49    3.14
   6   4   4    3.87    3.85
  -8   5   4   -4.07    7.09
  -7   5   4    0.76    3.33
  -6   5   4    1.43    3.10
  -5   5   4    4.48    2.65
  -4   5   4    7.97    2.67
  -3   5   4   -0.52    1.31
  -2   5   4   85.74    5.15
  -1   5   4   10.07    2.08
  -1   5   4    4.11    1.70
   0   5   4    6.13    1.64
   0   5   4    7.51    1.94
   1   5   4  868.75   21.48
   1   5   4  893.82   18.09
   2   5   4   31.47    4.02
  -2  -5  -4   18.75    3.73
   3   5   4   13.66    3.36
  -3  -5  -4   16.08    3.65
  -4  -5  -4   55.57    6.29
   4   5   4   44.28    5.82
  -5  -5  -4   -0.11    2.72
   5   5   4    1.00    2.81
   6   5   4    7.03    4.28
  -8   6   4    0.49    8.54
  -7   6   4   15.07    4.90
  -6   6   4   18.29    4.79
  -5   6   4    9.77    3.66
  -4   6   4   -0.44    1.92
  -3   6   4   15.69    3.29
  -2   6   4  107.07    5.98
  -1   6   4   99.27    5.59
   0   6   4    9.78    2.13
   0   6   4    7.42    2.06
   1   6   4   11.49    2.66
  -2  -6  -4   63.55    6.24
   2   6   4   77.75    5.75
  -3  -6  -4    0.49    1.97
   3   6   4   -0.12    1.92
   4   6   4   12.80    4.00
  -4  -6  -4    7.59    3.01
   5   6   4    4.99    3.75
  -5  -6  -4    2.37    3.20
   6   6   4    6.49    4.53
  -8   7   4   15.68   12.01
  -7   7   4    9.05    4.77
  -6   7   4   -2.52    2.94
  -5   7   4    0.86    2.57
  -4   7   4    1.42    1.97
  -3   7   4   13.48    3.22
  -2   7   4   28.16    3.87
  -1   7   4   54.93    4.79
   0   7   4   11.60    2.42
   0   7   4   14.44    2.84
   1   7   4   39.76    4.59
   2   7   4   31.27    4.41
  -2  -7  -4   38.01    5.54
  -3  -7  -4    5.08    3.02
   3   7   4    3.68    2.46
  -4  -7  -4   11.45    3.91
   4   7   4   20.94    4.68
  -5  -7  -4    3.43    3.67
   5   7   4    7.39    4.15
  -7   8   4   -1.20    3.74
  -6   8   4   -1.46    2.71
  -5   8   4   30.86    5.84
  -4   8   4    1.35    2.32
  -3   8   4    3.29    2.41
  -2   8   4    0.79    1.69
  -1   8   4  419.85   14.02
   0   8   4   48.03    4.83
   1   8   4   44.25    4.98
   2   8   4   91.77    6.78
  -2  -8  -4  105.34    8.27
  -3  -8  -4   -0.36    2.16
   3   8   4   -0.49    2.13
   4   8   4    3.25    3.20
  -4  -8  -4    0.38    2.82
  -5  -8  -4    5.09    4.07
   5   8   4    2.99    3.44
  -7   9   4   10.25    5.43
  -6   9   4    8.09    4.62
  -5   9   4   13.43    4.55
  -4   9   4   79.55    7.91
  -3   9   4   13.56    3.47
  -2   9   4   -1.83    1.38
  -1   9   4   -1.78    1.42
   0   9   4    2.96    2.12
   1   9   4    6.95    2.99
   2   9   4   24.37    4.60
  -2  -9  -4   24.46    5.07
   3   9   4    3.18    2.63
  -3  -9  -4    0.28    3.09
   4   9   4    7.70    3.85
  -4  -9  -4    2.32    3.55
   5   9   4    8.86    4.64
  -5  -9  -4    2.99    4.35
  -6  10   4   -0.19    3.10
  -5  10   4    2.79    3.38
  -4  10   4    3.99    3.23
  -3  10   4    4.04    2.64
  -2  10   4   -0.95    1.92
  -1  10   4    9.37    3.06
   0  10   4   51.74    5.72
   1  10   4    1.34    2.32
   2  10   4   57.96    6.58
  -3 -10  -4    8.56    4.08
   3  10   4    6.95    3.23
  -4 -10  -4   -2.61    3.13
   4  10   4    2.69    3.45
  -6  11   4   -3.66    3.63
  -5  11   4    8.62    4.23
  -4  11   4   24.70    5.48
  -3  11   4    2.59    2.94
  -2  11   4    6.98    3.15
  -1  11   4    3.92    2.61
   0  11   4   55.29    6.17
   1  11   4   -0.91    1.97
   2  11   4   -1.75    2.27
   3  11   4    4.34    3.36
  -4 -11  -4   -0.52    3.95
   4  11   4    4.79    4.11
  -5  12   4    4.07    3.68
  -4  12   4   -1.22    2.60
  -3  12   4    3.80    3.06
  -2  12   4    0.33    2.47
  -1  12   4    2.21    2.42
   0  12   4    5.37    3.10
   1  12   4    2.32    3.00
   2  12   4    5.27    3.57
   3  12   4    5.69    4.03
  -4  13   4   -2.59    2.78
  -3  13   4   15.31    4.90
  -2  13   4    7.31    3.44
  -1  13   4   -2.03    2.42
   0  13   4    4.62    3.28
   1  13   4    4.97    3.57
   2  13   4    2.94    3.83
  -2  14   4    1.07    3.43
  -1  14   4    1.79    3.06
   0  14   4    0.40    3.02
  -1 -16   5   10.71    5.59
  -2  16  -5    0.26    3.98
  -3 -15   5    1.12    4.23
  -2 -15   5   -0.58    3.97
  -1 -15   5    4.59    4.36
  -1  15  -5    5.76    3.39
  -2  15  -5    0.47    3.13
  -3  15  -5    0.25    3.67
  -4 -14   5    9.82    5.12
  -3 -14   5    0.41    4.13
  -2 -14   5   -0.14    3.51
  -1 -14   5    9.64    4.16
  -1  14  -5   10.35    3.94
  -2  14  -5   11.50    4.36
  -3  14  -5    0.52    3.39
  -4  14  -5    1.23    3.80
  -4 -13   5    4.26    4.45
  -3 -13   5   14.56    5.37
  -2 -13   5    0.24    3.08
  -1 -13   5   18.14    5.11
   0 -13   5    2.55    2.95
   0  13  -5    4.01    2.74
  -1  13  -5   11.59    3.62
  -2  13  -5    8.64    3.73
  -3  13  -5    1.71    2.92
  -4  13  -5   -0.24    3.24
  -5 -12   5   -0.42    4.58
  -4 -12   5   -4.60    2.98
  -3 -12   5    8.80    4.39
  -2 -12   5    1.06    2.77
  -1 -12   5    9.66    3.88
   0 -12   5    0.15    2.45
   0  12  -5   -0.80    1.75
   0 -12   5   -0.36    2.31
  -1  12  -5    0.34    2.41
   1 -12   5    4.21    3.07
  -2  12  -5   18.22    4.32
  -3  12  -5    3.90    3.15
  -4  12  -5    1.37    2.90
  -5  12  -5    5.62    4.24
  -5 -11   5   -3.05    3.64
  -4 -11   5    2.01    3.70
  -3 -11   5   20.57    5.31
  -2 -11   5   -1.51    2.43
  -1 -11   5   11.96    3.67
   1  11  -5   12.95    2.85
   0 -11   5   27.98    4.42
   0  11  -5   29.34    4.06
   0 -11   5   24.45    4.35
  -1  11  -5   -0.89    1.74
   1 -11   5   -1.40    2.08
   2 -11   5   24.50    5.20
  -2  11  -5   25.66    4.69
  -3  11  -5   31.40    5.74
  -4  11  -5   -2.29    2.51
  -5  11  -5    6.30    3.75
  -6 -10   5    6.55    4.60
  -5 -10   5    3.89    3.98
  -4 -10   5    2.46    3.21
  -3 -10   5   18.34    5.28
  -2 -10   5   62.04    7.17
  -1 -10   5   58.52    6.22
  -1 -10   5   59.51    5.18
   1  10  -5   53.02    4.30
   0 -10   5    1.29    1.87
   0  10  -5   -0.17    1.64
   0 -10   5    0.16    1.98
   1 -10   5    5.12    2.60
  -1  10  -5    4.19    2.30
   2 -10   5   13.35    3.67
  -2  10  -5   14.10    3.80
  -3  10  -5   48.99    6.31
  -4  10  -5   11.12    4.12
  -5  10  -5    4.19    4.03
  -6  10  -5    3.42    5.30
  -6  -9   5    0.98    3.96
  -5  -9   5    4.44    3.92
  -4  -9   5   13.69    4.75
  -3  -9   5   35.95    6.19
  -2  -9   5    0.25    2.05
   1   9  -5   54.58    3.89
  -1  -9   5   50.23    5.48
  -1  -9   5   49.48    4.53
   0  -9   5   13.46    3.00
   0   9  -5    7.63    2.26
   0  -9   5   18.74    3.35
   1  -9   5    2.09    1.72
   1  -9   5    4.01    2.04
  -1   9  -5    1.95    1.72
  -2   9  -5   13.85    3.35
   2  -9   5    4.56    2.46
  -3   9  -5    0.65    2.26
   3  -9   5   -0.74    2.13
  -4   9  -5   34.68    6.18
  -5   9  -5    1.04    3.46
  -6   9  -5   -0.92    4.02
  -7  -8   5    2.13    4.48
  -6  -8   5    2.17    3.76
  -5  -8   5   21.65    5.99
  -4  -8   5   35.47    6.49
  -3  -8   5   10.52    3.66
   2   8  -5  163.28    6.11
  -2  -8   5  150.03    6.79
  -2  -8   5  144.05    9.08
  -1  -8   5    1.55    1.85
   1   8  -5   -0.56    0.97
  -1  -8   5    1.33    1.37
   0  -8   5    0.37    1.40
   0   8  -5    1.21    1.33
   0  -8   5    0.95    1.59
   1  -8   5   35.04    4.36
  -1   8  -5   33.81    4.08
   1  -8   5   38.41    3.41
  -2   8  -5   14.98    3.34
   2  -8   5   13.01    3.12
   3  -8   5   11.65    3.39
  -3   8  -5    8.67    3.29
  -4   8  -5   19.59    4.92
  -5   8  -5   -0.75    3.58
  -6   8  -5    6.10    5.20
  -7  -7   5   -1.38    3.80
  -6  -7   5    3.38    3.75
  -5  -7   5    5.79    3.66
  -4  -7   5    2.01    2.59
  -3  -7   5    1.18    2.14
   2   7  -5   79.94    3.88
  -2  -7   5   86.00    6.88
  -2  -7   5   82.53    4.72
  -1  -7   5    7.19    1.86
  -1  -7   5    6.11    2.20
   1   7  -5   10.36    1.79
   0  -7   5   20.91    2.95
   0  -7   5   15.75    2.69
   0   7  -5   16.50    2.49
   1  -7   5   48.43    4.58
   1  -7   5   43.94    3.19
  -1   7  -5   43.27    4.03
  -2   7  -5   22.43    3.83
   2  -7   5   18.43    3.48
   3  -7   5   25.17    4.42
  -3   7  -5   25.66    4.44
  -4   7  -5    2.21    2.60
  -5   7  -5   -0.80    2.97
  -6   7  -5   11.57    7.34
  -7  -6   5    2.27    3.70
  -6  -6   5    6.80    3.94
  -5  -6   5    9.41    4.11
  -4  -6   5    0.00    2.01
  -3  -6   5   -0.18    1.36
  -3  -6   5   -1.00    1.59
  -2  -6   5  177.84    9.39
  -2  -6   5  182.74    6.92
   2   6  -5  171.89    5.48
   1   6  -5   61.43    3.07
  -1  -6   5   60.05    3.97
  -1  -6   5   62.42    4.91
   0  -6   5   15.51    2.45
   0  -6   5   13.75    2.40
   0   6  -5   20.72    2.47
   1  -6   5   11.54    2.39
   1  -6   5    7.50    1.47
  -1   6  -5    6.83    1.93
   2  -6   5   95.71    6.10
   3  -6   5    3.70    2.12
   3  -6   5    4.07    2.18
   4  -6   5    3.28    2.23
   5  -6   5   16.43    4.33
   6  -6   5   -0.13    3.24
  -7  -5   5    4.99    4.41
  -6  -5   5    4.61    3.53
  -5  -5   5    4.39    2.88
  -4  -5   5    0.42    1.42
  -4  -5   5   -0.98    1.89
  -3  -5   5    0.36    1.60
  -3  -5   5    0.93    1.23
   3   5  -5    1.23    1.05
  -2  -5   5   97.61    6.71
  -2  -5   5   91.02    4.75
   2   5  -5  103.31    3.50
  -1  -5   5    0.76    1.19
   1   5  -5    2.30    0.82
  -1  -5   5    0.43    1.34
   0  -5   5  118.88    5.49
   0   5  -5  120.74    4.92
   0  -5   5  119.97    5.59
   1  -5   5  358.60    8.90
   1  -5   5  360.22   11.28
  -1   5  -5  349.54   11.12
   2  -5   5  650.06   17.36
   2  -5   5  657.90   18.12
   3  -5   5   64.30    5.71
   3  -5   5   80.25    6.36
   4  -5   5   -1.28    1.73
   5  -5   5   88.74    8.37
   6  -5   5    7.54    4.18
   7  -5   5   -0.98    4.01
  -8  -4   5    1.47    5.24
  -7  -4   5    1.94    4.15
  -6  -4   5    2.10    3.00
  -5  -4   5   16.53    4.55
  -4  -4   5    2.21    1.62
  -4  -4   5    1.80    2.01
   3   4  -5   21.65    1.88
  -3  -4   5   16.84    3.59
  -3  -4   5   23.16    2.82
   2   4  -5  463.00    9.29
  -2  -4   5  452.38   15.39
  -2  -4   5  463.70   12.27
  -1  -4   5  339.66   11.61
  -1  -4   5  356.57   10.12
   1   4  -5  355.95    7.64
   0  -4   5    8.94    1.73
   0   4  -5    7.69    1.54
   0  -4   5    4.95    1.53
   1  -4   5  735.26   17.91
   1  -4   5  729.70   17.01
   2  -4   5  654.47   17.29
   2  -4   5  663.98   17.46
   3  -4   5   57.61    5.39
   3  -4   5   62.01    5.20
   4  -4   5   -0.24    2.08
   5  -4   5   22.20    4.77
   6  -4   5    0.58    2.90
   7  -4   5    2.05    3.83
  -8  -3   5   -2.64    4.58
  -7  -3   5   33.93    7.44
  -6  -3   5   11.58    4.20
  -5  -3   5    1.38    2.21
  -5  -3   5    5.27    2.50
  -4  -3   5   -2.31    1.25
  -4  -3   5   -1.35    1.35
   3   3  -5    6.18    1.28
  -3  -3   5    4.89    1.73
  -2  -3   5  306.14    9.44
  -1  -3   5  260.35    8.17
   1   3  -5  263.27    5.51
   0  -3   5   69.32    3.07
   0  -3   5   64.61    3.72
   1  -3   5  415.58   11.26
   1  -3   5  422.85   11.75
   2  -3   5  249.44    9.23
   2  -3   5  240.06    8.71
   3  -3   5    6.31    2.03
   3  -3   5    9.59    2.65
   4  -3   5   15.31    3.60
   5  -3   5   22.41    4.72
   6  -3   5    7.18    4.04
   7  -3   5    0.45    3.80
  -8  -2   5    1.59    5.03
  -7  -2   5   -3.39    3.25
  -6  -2   5   20.99    5.05
  -5  -2   5   49.19    5.28
  -5  -2   5   55.85    6.66
   4   2  -5    1.41    1.40
  -4  -2   5    0.13    1.54
   3   2  -5  409.05    9.32
  -3  -2   5  395.54   12.51
  -2  -2   5  802.14   19.04
  -1  -2   5  520.82    9.78
  -1  -2   5  513.68   12.93
   0  -2   5  245.21    6.64
   0  -2   5  245.40    7.65
   1  -2   5  527.13   13.09
   1  -2   5  498.07   12.89
   2  -2   5 1071.51   23.55
   2  -2   5 1051.94   24.32
   3  -2   5   80.22    5.64
   3  -2   5   88.20    5.15
   4  -2   5    2.60    2.24
   5  -2   5    4.74    2.80
   6  -2   5    2.29    3.10
   7  -2   5    0.80    3.93
  -8  -1   5    3.92    5.55
  -7  -1   5   22.63    6.16
  -6  -1   5   17.15    4.18
  -6  -1   5   10.61    4.00
  -5  -1   5   43.11    5.56
   4   1  -5   33.76    3.04
  -4  -1   5   36.17    4.62
  -3  -1   5   25.65    2.25
  -3  -1   5   27.05    3.61
  -2  -1   5   61.48    4.03
  -2  -1   5   54.59    1.97
  -1  -1   5  151.14    3.84
  -1  -1   5  163.48    6.10
   0  -1   5  311.09    8.77
   0  -1   5  309.15    7.91
   1  -1   5   -0.33    0.88
   1  -1   5   -0.42    0.81
   2  -1   5   47.18    3.98
   2  -1   5   49.79    3.26
   3  -1   5   51.94    4.91
   3  -1   5   54.40    3.81
   4  -1   5    2.07    2.43
   5  -1   5    9.45    3.53
   6  -1   5   -2.05    2.96
   7  -1   5   -1.79    3.23
  -7   0   5   -0.14    3.70
  -6   0   5    5.48    3.31
  -5   0   5    0.88    1.94
  -5   0   5   -3.59    1.76
  -4   0   5   16.57    3.59
  -4   0   5   22.31    3.04
  -3   0   5    3.01    1.23
  -3   0   5    1.82    1.66
  -2   0   5  195.56    7.93
  -2   0   5  200.44    5.34
  -1   0   5   51.04    2.29
  -1   0   5   47.28    3.38
   0   0   5  762.67   15.99
   0   0   5  756.29   16.80
   1   0   5  520.43   13.17
   1   0   5  519.45   12.42
   2   0   5   64.15    3.46
  -3   0  -5  542.75   13.97
   3   0   5  531.53   13.73
   4   0   5   17.48    3.81
   5   0   5    3.88    2.97
   6   0   5   -0.29    2.79
   7   0   5    7.86    4.87
  -7   1   5   11.44    4.76
  -6   1   5    1.86    2.88
  -5   1   5   -1.07    2.27
  -5   1   5   -0.46    1.69
  -4   1   5   44.84    4.14
  -4   1   5   49.28    5.82
  -3   1   5    4.77    1.54
  -3   1   5    3.58    1.75
  -2   1   5   -1.45    0.92
  -2   1   5    0.13    0.75
  -1   1   5   15.40    1.60
  -1   1   5   16.45    2.44
   0   1   5  777.07   17.27
   0   1   5  765.12   16.69
   1   1   5   28.91    2.18
   1   1   5   26.78    2.81
   2   1   5   84.18    3.76
   2   1   5   90.15    5.32
   3   1   5  133.13    7.25
   3   1   5  132.51    5.36
  -3  -1  -5  126.42    6.01
   4   1   5  112.05    7.52
   5   1   5    4.69    3.21
   6   1   5    0.21    2.86
  -7   2   5   25.29    6.51
  -6   2   5    5.27    3.77
  -5   2   5    5.67    3.23
  -5   2   5    3.75    2.30
  -4   2   5   15.34    2.90
  -4   2   5    8.31    3.08
  -3   2   5  879.08   20.26
  -3   2   5  902.17   24.49
  -2   2   5  527.20   15.61
  -2   2   5  521.29   12.49
  -1   2   5   42.75    2.71
  -1   2   5   43.58    3.63
   0   2   5  169.02    6.19
   0   2   5  167.60    6.12
   1   2   5  136.61    5.93
   1   2   5  139.53    4.86
  -2  -2  -5  241.19    8.82
   2   2   5  250.05    6.78
   2   2   5  237.57    9.29
   3   2   5   -0.30    1.57
  -3  -2  -5   -0.18    1.47
   4   2   5   17.62    3.93
   5   2   5    3.89    2.91
   6   2   5   27.86    6.15
  -8   3   5   -5.66    4.88
  -7   3   5    8.31    5.17
  -6   3   5  120.48   11.19
  -6   3   5  117.53    8.48
  -5   3   5   15.24    3.40
  -5   3   5   15.05    4.57
  -4   3   5    8.03    2.98
  -4   3   5    3.51    2.01
  -3   3   5  862.89   20.52
  -3   3   5  853.00   24.18
  -2   3   5  132.73    7.14
  -2   3   5  126.97    5.37
  -1   3   5    0.17    1.11
  -1   3   5    0.31    0.91
   0   3   5   12.17    2.02
   0   3   5   10.81    2.01
   1   3   5   12.53    1.60
   1   3   5   12.87    2.39
  -2  -3  -5   12.94    2.61
   2   3   5   15.06    2.98
  -3  -3  -5   54.93    5.06
   3   3   5   54.88    5.39
  -4  -3  -5   73.63    5.86
   4   3   5   67.66    6.60
   5   3   5    0.98    2.74
   6   3   5   14.18    4.80
  -8   4   5    4.69    6.43
  -7   4   5    4.64    5.14
  -6   4   5    3.10    3.20
  -6   4   5    3.86    3.94
  -5   4   5   25.37    5.77
  -5   4   5   28.26    4.61
  -4   4   5   -0.70    2.09
  -4   4   5    2.14    2.00
  -3   4   5   24.88    4.38
  -3   4   5   28.01    3.56
  -2   4   5   31.92    4.27
  -2   4   5   35.91    3.42
  -1   4   5  133.66    5.85
  -1   4   5  149.45    6.85
   0   4   5   87.69    4.49
   0   4   5   79.87    4.67
   1   4   5   50.61    2.80
   1   4   5   53.56    4.39
   2   4   5    3.89    2.01
  -2  -4  -5    5.48    2.06
   3   4   5    1.31    1.89
  -3  -4  -5    0.08    1.83
   4   4   5   16.43    4.10
  -4  -4  -5   21.13    4.21
   5   4   5   -2.66    2.21
   6   4   5    3.13    4.03
  -8   5   5    2.39    6.71
  -7   5   5   -3.00    4.48
  -6   5   5    3.72    4.42
  -6   5   5    0.32    2.88
  -5   5   5    0.28    2.05
  -4   5   5   22.36    4.00
  -3   5   5    4.67    2.16
  -2   5   5   27.54    3.33
  -2   5   5   32.97    4.45
  -1   5   5   59.59    4.59
  -1   5   5   77.84    4.63
   0   5   5   21.52    2.71
   0   5   5   19.28    2.90
   1   5   5  264.83   10.03
   2   5   5    0.95    1.45
  -2  -5  -5   -0.66    1.43
   3   5   5   21.77    4.17
  -3  -5  -5   18.58    4.22
   4   5   5   28.05    5.25
  -4  -5  -5   26.99    4.93
   5   5   5   -0.62    2.73
   6   5   5    7.29    4.49
  -8   6   5    1.61    8.06
  -7   6   5   19.01    7.55
  -7   6   5    1.81    4.13
  -6   6   5    2.98    3.09
  -5   6   5    1.04    2.56
  -4   6   5    0.47    2.08
  -3   6   5    1.29    1.77
  -2   6   5  130.69    8.00
  -2   6   5  148.28    7.18
  -1   6   5   13.29    2.88
  -1   6   5   17.48    2.90
   0   6   5    0.34    1.34
   0   6   5   -1.07    1.10
   1   6   5   11.75    2.82
   2   6   5   25.40    4.17
   3   6   5   16.93    3.94
  -3  -6  -5   12.78    3.77
  -4  -6  -5   -1.08    2.50
   4   6   5   -0.90    2.30
   5   6   5    2.30    3.38
  -7   7   5    5.71    4.49
  -7   7   5   14.42    7.93
  -6   7   5   -2.96    2.58
  -5   7   5    2.96    2.72
  -4   7   5   10.62    3.23
  -3   7   5    2.98    2.11
  -2   7   5   -0.43    1.38
  -1   7   5   35.56    4.30
  -1   7   5   36.60    4.19
   0   7   5   25.09    3.77
   1   7   5   14.45    3.25
   2   7   5    3.14    2.34
   3   7   5    3.17    2.78
  -3  -7  -5    2.01    2.54
  -4  -7  -5    3.82    3.28
   4   7   5    4.31    3.15
   5   7   5    1.32    3.76
  -5  -7  -5    0.03    3.49
  -7   8   5    2.24    3.96
  -6   8   5   -0.99    3.13
  -5   8   5   -0.22    2.42
  -4   8   5   31.21    5.26
  -3   8   5   34.95    4.90
  -2   8   5   24.63    4.05
  -1   8   5  762.05   21.12
  -1   8   5  785.24   21.55
   0   8   5   38.21    4.72
   1   8   5   58.83    5.92
   2   8   5   17.57    3.87
   3   8   5   51.65    6.42
  -3  -8  -5   40.42    6.41
  -4  -8  -5    0.67    2.87
   4   8   5   -0.41    2.91
  -5  -8  -5    3.51    4.06
   5   8   5    1.83    4.10
  -7   9   5   -2.21    3.90
  -6   9   5    1.64    3.37
  -5   9   5   -0.94    2.49
  -4   9   5   11.70    3.90
  -3   9   5    1.36    2.24
  -2   9   5   94.44    6.88
  -1   9   5    0.19    1.65
   0   9   5   12.86    3.41
   1   9   5    3.13    2.59
   2   9   5    0.80    2.46
   3   9   5    2.26    2.85
  -4  -9  -5    2.90    3.94
   4   9   5    1.84    3.31
  -5  -9  -5    1.23    3.85
  -6  10   5    2.72    3.55
  -5  10   5   -0.47    3.01
  -4  10   5    0.05    2.34
  -3  10   5    2.04    2.45
  -2  10   5  134.48    8.69
  -1  10   5   50.81    5.83
   0  10   5    9.48    3.15
   1  10   5    4.39    3.12
   2  10   5   45.58    6.28
   3  10   5    9.57    4.07
   4  10   5    1.98    3.47
  -6  11   5   -0.80    3.62
  -5  11   5    0.50    3.28
  -4  11   5   14.63    4.44
  -3  11   5    4.05    3.02
  -2  11   5    1.40    2.43
  -1  11   5    1.72    2.45
   0  11   5    0.90    2.48
   1  11   5    4.65    3.07
   2  11   5    3.73    3.07
   3  11   5    3.51    3.22
  -5  12   5   -0.64    3.22
  -4  12   5    2.32    3.37
  -3  12   5    0.54    2.56
  -2  12   5    1.61    2.65
  -1  12   5    3.05    2.64
   0  12   5   -0.26    2.68
   1  12   5   25.35    5.58
   2  12   5    3.34    3.50
  -4  13   5   -3.90    2.93
  -3  13   5   16.94    5.09
  -2  13   5    6.32    3.47
  -1  13   5   -0.64    2.71
   0  13   5    8.43    3.84
   1  13   5   13.78    4.78
  -3 -15   6    2.29    4.25
  -2 -15   6   -1.09    4.17
  -1 -15   6    3.12    3.88
  -2  15  -6   -0.86    3.53
  -3  15  -6   -0.24    3.90
  -4 -14   6   -1.44    4.71
  -3 -14   6    0.25    3.57
  -2 -14   6   -2.05    3.41
  -1 -14   6   -2.02    3.01
  -2  14  -6   -2.46    3.00
  -3  14  -6   -2.76    3.21
  -4  14  -6    0.04    3.88
  -4 -13   6   -2.84    3.85
  -3 -13   6    9.85    4.65
  -2 -13   6    3.38    3.61
  -1 -13   6   -1.08    3.16
  -1  13  -6   -0.45    2.69
   1 -13   6   -1.42    2.47
  -2  13  -6   26.30    5.29
  -3  13  -6    3.72    3.27
  -4  13  -6    1.19    3.29
  -5 -12   6   -1.12    4.47
  -4 -12   6    2.64    3.46
  -3 -12   6   -0.53    3.19
  -2 -12   6   -1.20    2.95
  -1 -12   6    7.76    3.64
   0 -12   6    5.96    3.07
  -1  12  -6    0.99    2.43
   1 -12   6    0.24    2.54
   2 -12   6    3.30    3.17
  -2  12  -6    2.24    2.94
  -3  12  -6   11.82    4.04
  -4  12  -6   -3.13    2.96
  -5  12  -6    5.61    4.38
  -5 -11   6    1.21    4.66
  -4 -11   6   -2.00    3.69
  -3 -11   6   -4.48    2.23
  -2 -11   6   79.40    8.24
  -1 -11   6    9.92    3.24
  -1 -11   6    9.76    3.42
   0 -11   6   49.03    5.59
   0 -11   6   67.38    6.34
   0  11  -6   50.57    4.93
   1 -11   6    9.90    3.52
  -1  11  -6   14.93    3.51
  -2  11  -6   17.67    4.06
   2 -11   6   10.02    3.55
  -3  11  -6    0.96    2.80
  -4  11  -6    7.77    3.87
  -5  11  -6    0.87    3.96
  -6 -10   6   12.93    5.84
  -5 -10   6    8.18    4.87
  -4 -10   6   -0.63    3.28
  -3 -10   6   32.50    6.26
  -2 -10   6   10.45    3.63
  -1 -10   6    3.17    2.16
  -1 -10   6    3.07    2.52
   0  10  -6    2.67    1.92
   0 -10   6    3.25    2.19
   0 -10   6    3.21    2.13
   1 -10   6   -1.04    2.04
  -1  10  -6   -2.97    1.78
   2 -10   6    1.05    2.50
  -2  10  -6   -1.88    2.01
   3 -10   6   12.58    4.18
  -3  10  -6   16.09    4.34
  -4  10  -6   -1.67    2.43
  -5  10  -6    4.31    3.82
  -6  -9   6   -0.88    3.77
  -5  -9   6   -1.47    3.22
  -4  -9   6    5.76    3.41
  -3  -9   6   26.99    5.67
  -2  -9   6   -1.01    1.56
  -2  -9   6   -0.13    1.93
  -1  -9   6    5.68    2.12
   1   9  -6    4.77    1.81
  -1  -9   6    6.82    2.63
   0  -9   6   15.64    3.13
   0   9  -6   16.37    2.85
   0  -9   6   12.57    2.86
   1  -9   6    5.24    2.46
  -1   9  -6    4.86    2.34
  -2   9  -6    5.52    2.53
   2  -9   6    8.46    3.01
  -3   9  -6  151.41    9.55
   3  -9   6  165.59   10.31
  -4   9  -6   35.05    6.26
  -5   9  -6   10.18    4.93
  -6   9  -6    2.48    5.37
  -7  -8   6   10.21    5.62
  -6  -8   6   11.96    5.36
  -5  -8   6   42.25    7.72
  -4  -8   6    4.32    3.34
  -3  -8   6    2.17    2.99
  -2  -8   6   52.95    6.24
  -2  -8   6   58.68    4.51
  -1  -8   6   11.17    2.56
   1   8  -6    7.85    1.76
  -1  -8   6    8.36    2.61
   0  -8   6    0.87    1.41
   0  -8   6   -0.25    1.47
   0   8  -6    0.07    1.16
   1  -8   6   28.31    4.06
  -1   8  -6   27.64    3.70
   2  -8   6   -1.63    1.56
  -2   8  -6    4.81    2.39
  -3   8  -6  105.09    7.89
   3  -8   6   97.88    8.19
  -4   8  -6    7.09    3.54
  -5   8  -6   -0.13    3.44
  -6   8  -6   -0.30    5.22
  -7  -7   6    2.14    5.08
  -6  -7   6   -3.12    3.25
  -5  -7   6    4.45    3.29
  -4  -7   6    0.45    2.62
  -3  -7   6    8.72    2.27
  -3  -7   6    6.45    2.92
  -2  -7   6   39.55    3.82
  -2  -7   6   45.18    5.59
  -1  -7   6    0.31    1.56
  -1  -7   6   -0.47    1.23
   1   7  -6    0.42    0.99
   0   7  -6    0.85    1.18
   0  -7   6   -0.69    1.09
   0  -7   6    0.94    1.36
  -1   7  -6    0.49    1.46
   1  -7   6   -1.35    1.06
   2  -7   6    0.28    1.50
  -2   7  -6    1.87    1.99
  -3   7  -6   22.10    4.54
   3  -7   6   18.42    4.11
  -4   7  -6   22.21    5.36
   4  -7   6   10.72    3.66
   4  -7   6   13.90    4.00
   5  -7   6    6.28    3.63
  -5   7  -6    3.44    4.46
  -6   7  -6    2.80    7.50
   6  -7   6    0.95    3.26
  -7  -6   6    1.63    4.54
  -6  -6   6   -2.69    2.55
  -5  -6   6    5.04    3.24
  -4  -6   6   24.33    5.13
  -3  -6   6    3.40    2.39
  -3  -6   6    0.82    1.59
  -2  -6   6    8.52    2.07
  -2  -6   6   11.53    3.10
   1   6  -6  334.99    8.50
  -1  -6   6  335.32   12.29
  -1  -6   6  335.21   10.80
   0  -6   6   25.92    3.26
   0   6  -6   29.32    2.80
   0  -6   6   30.62    3.20
  -1   6  -6   10.35    2.38
   1  -6   6   11.70    2.53
   1  -6   6   10.73    1.70
  -2   6  -6   35.91    4.36
   2  -6   6   35.90    4.38
   2  -6   6   28.76    3.81
   3  -6   6  175.10    9.12
   3  -6   6  186.60    9.53
   4  -6   6    5.41    2.80
   4  -6   6    6.29    2.84
   5  -6   6    5.66    3.32
   6  -6   6    0.51    3.18
  -7  -5   6    0.83    3.70
  -6  -5   6    0.96    2.98
  -5  -5   6   -1.70    2.06
  -4  -5   6   18.02    4.24
  -4  -5   6   15.92    2.87
  -3  -5   6   23.79    2.98
  -3  -5   6   20.35    4.15
   2   5  -6  285.24    6.28
  -2  -5   6  272.06    9.37
  -2  -5   6  276.87   11.88
  -1  -5   6  138.70    7.10
  -1  -5   6  132.87    6.05
   1   5  -6  138.75    4.28
   0  -5   6    3.32    1.39
   0  -5   6    2.37    1.40
   0   5  -6    4.24    1.40
   1  -5   6  421.60   12.98
   1  -5   6  435.95   12.04
   1  -5   6  430.07   10.35
   2  -5   6   27.30    3.63
   2  -5   6   31.59    3.90
   3  -5   6    4.13    1.97
   3  -5   6    2.18    2.17
   4  -5   6    1.15    1.88
   4  -5   6    1.87    2.23
   5  -5   6    0.01    2.45
   6  -5   6   -0.80    3.31
  -8  -4   6   -1.80    4.18
  -7  -4   6   11.60    5.20
  -6  -4   6    1.83    3.33
  -5  -4   6    0.53    2.18
  -4  -4   6    5.02    2.65
  -4  -4   6    3.62    1.85
  -3  -4   6   19.45    3.76
  -3  -4   6   34.21    3.48
  -2  -4   6 2498.78   48.90
   1   4  -6  301.49    6.76
  -1  -4   6  293.91    9.49
   0  -4   6   82.81    4.68
   0  -4   6   82.26    3.72
   0  -4   6   94.24    4.68
   1  -4   6   55.13    4.01
   1  -4   6   62.06    3.89
   2  -4   6   -0.68    1.28
   2  -4   6   -0.84    1.03
   3  -4   6   81.11    5.93
   3  -4   6   81.87    5.58
   4  -4   6    1.78    2.14
   4  -4   6    0.87    1.61
   5  -4   6   -2.67    2.08
   6  -4   6    2.64    3.18
  -8  -3   6    3.36    5.07
  -7  -3   6   11.20    5.52
  -6  -3   6   16.15    4.99
  -5  -3   6   -0.46    1.77
  -5  -3   6    1.96    2.46
  -4  -3   6    1.25    1.64
  -3  -3   6   21.98    3.15
  -2  -3   6  272.26    9.16
  -1  -3   6   42.49    3.47
   1   3  -6   46.41    1.90
   0  -3   6  316.77    8.22
   0  -3   6  314.64    9.71
   1  -3   6  916.16   21.21
   1  -3   6  921.54   20.65
   2  -3   6    2.46    1.50
   2  -3   6    0.69    1.13
   3  -3   6   -0.26    1.27
   3  -3   6    0.78    1.66
   4  -3   6    5.04    2.55
   4  -3   6    6.35    2.36
   5  -3   6    1.78    2.47
   6  -3   6    1.39    2.92
  -8  -2   6   -1.18    4.86
  -7  -2   6    8.07    4.78
  -6  -2   6   10.60    3.44
  -6  -2   6    8.20    3.85
  -5  -2   6   17.72    3.80
  -4  -2   6    2.59    1.82
  -3  -2   6   -0.01    1.14
  -3  -2   6   -0.03    0.69
  -2  -2   6  397.70   12.06
  -1  -2   6  226.59    5.24
  -1  -2   6  224.18    7.85
   0  -2   6  203.42    6.18
   0  -2   6  202.12    7.26
   1  -2   6   -0.84    0.84
   1  -2   6   -0.87    0.95
   2  -2   6   10.62    2.33
   2  -2   6    8.91    1.99
   3  -2   6   22.46    3.66
   3  -2   6   29.87    3.45
   4  -2   6   14.53    3.52
   4  -2   6   17.41    3.29
   5  -2   6    3.22    2.76
   6  -2   6    2.05    3.48
  -8  -1   6    1.53    5.38
  -7  -1   6    7.73    4.57
  -6  -1   6   -2.51    2.28
  -5  -1   6    9.97    3.29
  -4  -1   6   29.38    4.47
  -3  -1   6  237.18    6.38
  -3  -1   6  243.59    9.95
  -2  -1   6   52.95    4.04
  -2  -1   6   55.63    1.94
  -1  -1   6   23.03    2.71
  -1  -1   6   22.94    1.57
   0  -1   6  703.49   15.47
   0  -1   6  712.32   16.73
   1  -1   6  165.95    6.56
   1  -1   6  168.42    6.38
   2  -1   6  173.89    6.70
   2  -1   6  177.75    7.69
   3  -1   6  221.63    9.83
   3  -1   6  226.63    8.43
   4  -1   6   10.65    3.16
   4  -1   6   12.26    2.79
   5  -1   6    7.53    3.25
   6  -1   6    4.78    3.45
  -8   0   6   -3.58    5.45
  -7   0   6   16.07    5.07
  -6   0   6   15.89    4.77
  -5   0   6    2.71    2.49
  -4   0   6   57.86    3.96
  -4   0   6   45.47    5.54
  -3   0   6   50.87    5.03
  -3   0   6   42.30    2.76
  -2   0   6    4.60    0.98
  -2   0   6    4.12    1.69
  -1   0   6   98.82    3.69
  -1   0   6  101.31    5.18
   0   0   6  304.31    9.07
   0   0   6  298.79    8.43
   1   0   6   35.83    2.72
   1   0   6   34.18    3.27
   2   0   6  239.31    7.78
   2   0   6  258.74    9.50
   3   0   6   51.49    5.07
   3   0   6   48.64    3.59
   4   0   6   -1.40    1.74
   5   0   6    5.30    3.13
   6   0   6   21.59    5.50
  -7   1   6   30.45    6.57
  -6   1   6   48.28    7.26
  -5   1   6   52.30    6.86
  -4   1   6    3.39    1.76
  -4   1   6    4.01    2.25
  -3   1   6   10.65    1.87
  -3   1   6    4.05    2.05
  -2   1   6   19.18    1.84
  -2   1   6   17.25    3.04
  -1   1   6  136.45    4.96
  -1   1   6  146.73    6.48
   0   1   6  246.87    7.84
   0   1   6  258.85    8.18
   1   1   6   28.30    3.11
   1   1   6   22.38    2.30
   2   1   6   81.11    4.05
   2   1   6   84.72    5.38
   3   1   6   95.98    6.42
   4   1   6    0.00    2.10
   5   1   6    2.96    3.11
   6   1   6   13.64    5.13
  -7   2   6   -1.14    3.72
  -6   2   6   -1.17    3.16
  -5   2   6  213.09   12.84
  -5   2   6  235.06   10.00
  -4   2   6   56.42    4.60
  -4   2   6   51.00    6.49
  -3   2   6    0.49    1.72
  -3   2   6    6.00    1.71
  -2   2   6   -1.26    1.10
  -2   2   6    0.46    0.87
  -1   2   6  212.86    6.88
  -1   2   6  201.81    8.11
   0   2   6  404.13   11.30
   0   2   6  420.26   11.46
   1   2   6   -0.38    0.88
   1   2   6   -0.27    0.97
   2   2   6  211.28    9.14
   2   2   6  223.70    6.86
  -3  -2  -6   61.64    4.58
   3   2   6   53.72    5.55
   4   2   6   70.28    6.85
   5   2   6   38.46    6.32
   6   2   6    3.62    3.77
  -8   3   6   -0.52    4.95
  -7   3   6    1.89    4.05
  -6   3   6   11.86    5.13
  -5   3   6   81.46    8.99
  -5   3   6   73.25    6.36
  -4   3   6    5.40    2.24
  -4   3   6   -2.51    2.10
  -3   3   6  113.60    7.66
  -3   3   6   93.03    5.23
  -2   3   6   20.85    3.56
  -2   3   6   21.53    2.53
  -1   3   6    6.47    1.56
  -1   3   6    6.92    2.03
   0   3   6  190.30    7.49
   0   3   6  188.42    7.15
   1   3   6   38.82    3.86
   1   3   6   36.30    2.66
   2   3   6    0.77    1.37
  -3  -3  -6   48.58    4.82
   3   3   6   54.37    5.76
   4   3   6  219.75   11.36
   5   3   6    1.32    3.01
   6   3   6    6.02    4.54
  -8   4   6   -0.90    5.54
  -7   4   6    4.53    4.73
  -6   4   6  100.40   11.17
  -5   4   6    2.47    2.35
  -5   4   6    7.32    3.89
  -4   4   6   42.34    4.65
  -4   4   6   50.11    6.78
  -3   4   6  250.88    9.52
  -3   4   6  253.71   12.08
  -2   4   6   94.10    6.39
  -2   4   6   99.20    5.23
  -1   4   6    9.93    2.39
  -1   4   6   14.27    2.36
   0   4   6    9.19    2.04
   0   4   6    8.30    2.01
   1   4   6   29.77    3.76
   1   4   6   35.73    2.74
   2   4   6    1.68    1.68
  -3  -4  -6   11.48    3.19
   3   4   6   23.47    4.40
  -4  -4  -6   -1.00    2.12
   4   4   6   -0.02    2.33
   5   4   6    3.70    3.49
   6   4   6    1.37    3.99
  -8   5   6   -2.94    6.11
  -7   5   6   -2.70    4.84
  -6   5   6    1.40    3.69
  -6   5   6   -2.41    2.62
  -5   5   6   -1.48    2.11
  -5   5   6    2.95    3.29
  -4   5   6   12.65    3.87
  -4   5   6   11.87    3.16
  -3   5   6   66.39    6.81
  -3   5   6   63.17    5.15
  -2   5   6    2.28    1.57
  -2   5   6    3.94    2.21
  -1   5   6   -0.92    1.09
  -1   5   6    3.84    1.96
   0   5   6    4.45    1.73
   0   5   6    8.99    2.15
   1   5   6   71.52    5.27
   2   5   6   15.43    3.28
   3   5   6    0.11    1.88
  -4  -5  -6    6.86    3.33
   4   5   6   10.72    3.92
   5   5   6   20.40    5.33
  -8   6   6    8.22    7.85
  -7   6   6    1.51    5.54
  -6   6   6    6.12    4.68
  -6   6   6   10.84    4.05
  -5   6   6   18.45    5.44
  -5   6   6   17.39    4.14
  -4   6   6   15.19    3.58
  -4   6   6   13.40    4.23
  -3   6   6    5.51    2.54
  -3   6   6    5.08    2.18
  -2   6   6  121.12    6.59
  -2   6   6  105.68    7.31
  -1   6   6   24.70    3.45
  -1   6   6   22.07    3.52
   0   6   6  120.94    6.80
   0   6   6  123.20    6.15
   1   6   6   10.84    2.79
   2   6   6   34.21    4.79
   3   6   6    6.78    3.07
   4   6   6    0.51    2.99
  -4  -6  -6    1.51    2.75
   5   6   6    9.58    4.23
  -7   7   6   -0.63    5.31
  -6   7   6    3.38    4.20
  -6   7   6    0.07    2.83
  -5   7   6   27.20    6.44
  -5   7   6   18.95    4.55
  -4   7   6   18.11    5.11
  -4   7   6    9.82    3.15
  -3   7   6   13.69    3.98
  -3   7   6   17.06    3.62
  -2   7   6   13.32    3.14
  -2   7   6   13.21    3.56
  -1   7   6  473.21   15.21
  -1   7   6  435.75   14.33
   0   7   6    1.34    1.84
   1   7   6    8.84    2.78
   2   7   6  128.17    8.32
   3   7   6   11.79    3.84
   4   7   6    7.02    3.85
  -4  -7  -6    0.06    3.04
   5   7   6   -2.78    3.83
  -7   8   6    4.12    6.55
  -6   8   6    0.23    3.02
  -6   8   6   -0.04    4.18
  -5   8   6    9.66    4.75
  -5   8   6   12.48    4.08
  -4   8   6   22.42    4.63
  -4   8   6   30.07    6.30
  -3   8   6    0.54    2.71
  -3   8   6    2.06    2.25
  -2   8   6   56.60    6.29
  -2   8   6   31.46    4.47
  -1   8   6  238.14   10.46
  -1   8   6  242.02   10.75
   0   8   6    1.58    1.90
   1   8   6   53.74    6.02
   2   8   6    6.36    3.15
   3   8   6    0.00    2.64
   4   8   6    3.62    3.75
  -7   9   6   -0.67    6.34
  -7   9   6   -0.71    4.29
  -6   9   6    0.05    4.69
  -6   9   6   -1.94    2.83
  -5   9   6    3.60    3.24
  -4   9   6    7.87    3.30
  -3   9   6   -2.08    2.71
  -3   9   6    0.55    2.29
  -2   9   6   56.39    6.61
  -2   9   6   59.39    6.06
  -1   9   6   11.84    3.21
   0   9   6   -1.65    1.90
   1   9   6    7.09    3.10
   2   9   6   11.49    3.74
   3   9   6    4.16    3.24
   4   9   6   -0.59    3.05
  -6  10   6    8.11    5.80
  -6  10   6    0.75    3.88
  -5  10   6    4.74    3.79
  -4  10   6    1.96    2.80
  -3  10   6    8.88    3.90
  -3  10   6    0.96    2.48
  -2  10   6   33.03    5.76
  -2  10   6   20.99    4.35
  -1  10   6    0.87    2.10
   0  10   6   -2.39    1.85
   1  10   6   13.50    3.98
   2  10   6   20.49    4.87
   3  10   6   15.50    4.68
  -6  11   6    2.10    4.33
  -6  11   6    1.95    5.35
  -5  11   6   -0.40    3.46
  -4  11   6   12.03    5.66
  -4  11   6    9.19    4.06
  -3  11   6   18.23    5.41
  -3  11   6    9.13    3.86
  -2  11   6    2.63    2.61
  -1  11   6    0.52    2.40
   0  11   6    3.24    2.75
   1  11   6   -2.52    2.42
   2  11   6    7.49    3.85
  -5  12   6   -2.76    4.32
  -5  12   6    0.46    3.70
  -4  12   6   -0.57    3.36
  -4  12   6    2.62    4.26
  -3  12   6   -0.54    2.76
  -3  12   6   -0.61    3.87
  -2  12   6    6.09    3.26
  -1  12   6    4.05    3.02
   0  12   6   -2.77    2.32
   1  12   6    2.10    3.36
  -4  13   6    4.82    5.13
  -3  13   6    2.79    3.81
  -2  13   6    1.15    3.03
  -1  13   6   10.39    4.56
   0  13   6   -0.02    3.10
  -2 -15   7   -4.55    3.41
  -3  15  -7    0.82    3.78
  -3 -14   7   -3.60    3.70
  -2 -14   7   -3.32    3.31
   1 -14   7    1.69    3.57
  -2  14  -7    0.15    3.37
  -3  14  -7   -3.26    3.21
  -4 -13   7    3.07    4.32
  -3 -13   7    0.66    3.92
  -2 -13   7    0.81    3.08
  -1 -13   7   30.87    6.00
   0 -13   7   14.74    4.46
   1 -13   7   -1.32    2.96
  -2  13  -7   43.79    6.25
   2 -13   7   29.96    6.36
  -3  13  -7    1.44    3.25
  -4  13  -7   -1.26    3.40
  -5 -12   7    1.01    4.42
  -4 -12   7   -2.76    3.48
  -3 -12   7    4.71    4.05
  -2 -12   7   13.24    4.42
  -1 -12   7   46.14    6.23
   0 -12   7    0.25    2.61
   1 -12   7   -0.08    2.37
  -1  12  -7    1.61    2.63
   2 -12   7   49.42    7.31
  -2  12  -7   53.50    6.61
   3 -12   7    0.10    2.67
  -3  12  -7    1.26    2.71
  -4  12  -7    0.09    3.33
  -5 -11   7   12.29    5.52
  -4 -11   7    1.03    3.86
  -3 -11   7    8.13    3.69
  -2 -11   7   -0.17    2.78
  -1 -11   7    1.41    2.34
  -1 -11   7    0.34    2.15
   0 -11   7  143.69    8.84
   1 -11   7   77.82    7.24
  -1  11  -7   73.36    6.45
   2 -11   7  168.98   10.83
  -2  11  -7  163.13    9.62
  -3  11  -7   12.62    3.90
   3 -11   7    4.00    3.40
  -4  11  -7    3.48    3.54
  -5  11  -7    2.37    3.90
  -6 -10   7    5.42    5.05
  -5 -10   7   -0.60    3.53
  -4 -10   7    5.55    4.14
  -3 -10   7    0.50    2.91
  -2 -10   7    2.88    2.10
  -2 -10   7    2.26    2.64
  -1 -10   7    5.35    2.68
  -1 -10   7    6.59    2.40
   0 -10   7   19.70    3.65
   0 -10   7   10.39    2.92
   0  10  -7   12.92    2.99
  -1  10  -7    5.19    2.61
   1 -10   7    2.27    2.29
  -2  10  -7   77.24    6.83
   2 -10   7   59.81    6.92
   3 -10   7    7.96    3.41
  -3  10  -7    4.90    2.76
  -4  10  -7    8.58    3.74
  -5  10  -7    2.59    4.06
  -6  -9   7   -1.23    4.03
  -5  -9   7    9.07    4.97
  -4  -9   7   11.32    4.89
  -3  -9   7    1.36    2.88
  -2  -9   7    6.00    2.90
  -2  -9   7    5.10    2.31
  -1  -9   7    8.50    2.49
  -1  -9   7    7.28    2.93
   0  -9   7   46.72    4.73
   0  -9   7   57.72    5.40
   0   9  -7   43.75    4.13
   1  -9   7   21.87    3.98
  -1   9  -7   28.03    4.17
   2  -9   7   32.78    5.05
  -2   9  -7   35.37    4.94
  -3   9  -7    3.00    2.65
   3  -9   7    6.03    2.99
   4  -9   7   -0.39    2.50
  -4   9  -7   -1.29    2.64
  -5   9  -7    0.43    3.92
  -7  -8   7    1.51    4.77
  -6  -8   7   13.16    5.41
  -5  -8   7   32.72    6.90
  -4  -8   7    1.82    2.90
  -3  -8   7    6.46    2.48
  -3  -8   7    7.85    3.74
  -2  -8   7    0.43    1.63
  -2  -8   7   -1.25    1.93
  -1  -8   7   14.12    3.00
  -1  -8   7    9.20    2.93
   0  -8   7    7.15    2.19
   0  -8   7    3.66    1.98
   0   8  -7    5.13    1.90
  -1   8  -7   93.55    5.93
   1  -8   7   78.58    5.89
   2  -8   7    4.80    2.57
  -2   8  -7    4.93    2.33
   3  -8   7  128.71    8.83
  -3   8  -7  114.76    8.36
  -4   8  -7    4.00    3.20
   4  -8   7   -0.63    2.41
  -5   8  -7   -1.72    3.65
  -6   8  -7   -3.47    6.07
  -7  -7   7    0.43    4.28
  -6  -7   7    4.72    4.12
  -5  -7   7   12.91    4.74
  -4  -7   7   -1.37    2.58
  -3  -7   7   75.14    5.18
  -3  -7   7   71.83    7.70
  -2  -7   7    4.04    1.91
  -2  -7   7    3.00    2.38
  -1  -7   7  121.31    7.26
   1   7  -7  104.73    4.48
  -1  -7   7  104.06    5.97
   0  -7   7    1.26    1.45
   0  -7   7    1.83    1.66
   0   7  -7    0.79    1.17
   1  -7   7    2.83    1.82
  -1   7  -7    3.87    1.93
   2  -7   7   56.56    5.66
  -2   7  -7   69.22    6.03
   3  -7   7   81.51    7.15
  -3   7  -7   75.95    7.20
   3  -7   7   74.51    6.59
   4  -7   7   69.06    7.20
   4  -7   7   75.90    7.55
   5  -7   7   -0.62    2.55
   6  -7   7    3.41    3.82
  -7  -6   7   -2.31    3.02
  -6  -6   7    2.43    3.47
  -5  -6   7   33.02    6.33
  -4  -6   7   47.98    6.85
  -4  -6   7   50.97    4.64
  -3  -6   7  141.28    6.90
  -3  -6   7  123.60    8.88
  -2  -6   7  225.51   11.08
  -2  -6   7  229.20    8.89
  -1  -6   7   -1.00    1.01
   1   6  -7    0.81    0.91
  -1  -6   7    1.28    1.62
   0   6  -7    0.15    1.16
   0  -6   7    1.21    1.31
   0  -6   7    0.03    1.25
   1  -6   7    3.95    1.83
  -1   6  -7    9.37    2.39
   2  -6   7  154.68    7.58
   2  -6   7  132.53    7.58
   3  -6   7   46.38    5.47
   3  -6   7   54.75    5.83
   4  -6   7    0.02    2.14
   4  -6   7   -0.14    2.35
   5  -6   7    0.99    2.78
   6  -6   7    2.59    3.32
  -7  -5   7    3.42    4.34
  -6  -5   7    2.32    3.08
  -5  -5   7   -2.09    1.83
  -4  -5   7   50.73    4.65
  -4  -5   7   44.24    6.29
  -3  -5   7  133.97    6.60
  -3  -5   7  125.57    8.60
  -2  -5   7   15.62    2.81
  -2  -5   7   15.90    3.49
   1   5  -7    1.72    0.86
  -1  -5   7    0.68    1.31
  -1  -5   7    3.25    1.98
   0  -5   7   14.43    2.62
   0  -5   7   13.72    2.39
   0   5  -7   17.16    2.30
   1  -5   7   11.24    2.16
   1  -5   7    8.72    2.20
   2  -5   7  114.85    6.51
   2  -5   7  115.06    6.75
   3  -5   7    0.48    1.71
   3  -5   7   -1.76    1.38
   4  -5   7   12.91    3.67
   4  -5   7   12.35    3.58
   5  -5   7    1.90    2.60
   6  -5   7   -2.15    2.60
  -8  -4   7    3.44    5.47
  -7  -4   7   -0.21    3.57
  -6  -4   7    0.17    2.95
  -5  -4   7   39.34    4.81
  -5  -4   7   33.63    5.91
  -4  -4   7    2.76    2.37
  -4  -4   7    3.43    1.96
  -3  -4   7   16.36    2.92
  -2  -4   7  261.94    9.38
   1   4  -7  265.79    6.54
  -1  -4   7  278.07    9.56
   0  -4   7   -1.25    0.87
   0  -4   7    0.37    0.90
   1  -4   7  119.96    5.66
   1  -4   7  115.32    6.12
   2  -4   7   22.50    3.40
   2  -4   7   22.01    3.24
   3  -4   7    9.62    2.83
   3  -4   7    5.78    2.23
   4  -4   7    1.70    2.12
   4  -4   7    1.94    2.10
   5  -4   7    3.78    2.83
   6  -4   7    1.80    2.97
  -8  -3   7   -0.80    5.02
  -7  -3   7    3.90    3.93
  -6  -3   7    3.18    3.10
  -5  -3   7   -0.70    2.03
  -4  -3   7   22.53    3.76
  -3  -3   7    0.92    1.36
  -2  -3   7  172.60    7.34
  -1  -3   7  499.11   13.94
  -1  -3   7  503.89   10.33
   0  -3   7    0.86    1.01
   0  -3   7   -1.11    0.90
   1  -3   7    4.89    1.62
   1  -3   7    5.06    1.70
   2  -3   7    1.04    1.48
   2  -3   7   -0.29    1.03
   3  -3   7    1.01    1.60
   3  -3   7    2.33    1.95
   4  -3   7    5.01    2.54
   4  -3   7    5.14    2.48
   5  -3   7    0.90    2.50
   6  -3   7    3.52    3.59
  -8  -2   7    3.61    5.55
  -7  -2   7    8.59    4.73
  -6  -2   7    1.11    2.35
  -5  -2   7    1.96    2.00
  -4  -2   7   42.06    4.98
  -3  -2   7   28.54    3.85
  -2  -2   7  185.44    7.85
  -1  -2   7  688.86   17.31
  -1  -2   7  687.64   13.77
   0  -2   7   89.37    4.86
   0  -2   7   83.45    4.01
   1  -2   7    0.10    1.07
   1  -2   7    1.63    1.25
   2  -2   7   32.84    3.94
   2  -2   7   30.70    3.29
   3  -2   7    1.05    1.78
   3  -2   7    4.96    1.91
   4  -2   7   16.48    3.29
   4  -2   7   14.36    3.71
   5  -2   7    5.10    3.06
   6  -2   7    3.72    3.62
  -8  -1   7   -0.11    5.53
  -7  -1   7    7.72    4.57
  -6  -1   7    3.39    2.99
  -5  -1   7   -0.25    1.90
  -4  -1   7    5.44    2.45
  -3  -1   7   62.54    5.43
  -3  -1   7   61.18    2.57
  -2  -1   7    2.84    1.51
  -2  -1   7    3.99    0.86
  -1  -1   7  376.10   11.62
  -1  -1   7  396.36    9.11
   0  -1   7    8.14    1.66
   0  -1   7    3.95    1.52
   1  -1   7    4.46    1.54
   1  -1   7    7.50    1.90
   2  -1   7    0.46    1.06
   2  -1   7    1.55    1.57
   3  -1   7   52.48    4.24
   3  -1   7   38.16    4.78
   4  -1   7   14.02    3.58
   5  -1   7    0.75    2.41
   6  -1   7   21.78    5.78
  -8   0   7    9.73    6.84
  -7   0   7    4.20    3.90
  -6   0   7   45.24    6.94
  -5   0   7   15.39    4.26
  -4   0   7   12.51    3.28
  -3   0   7    1.84    1.76
  -3   0   7    0.75    0.94
  -2   0   7   35.75    2.14
  -2   0   7   28.61    3.65
  -1   0   7  108.05    4.18
  -1   0   7   98.45    5.40
   0   0   7   98.88    4.96
   0   0   7   93.78    4.54
   1   0   7   25.97    3.18
   1   0   7   28.58    2.85
   2   0   7   56.20    3.75
   2   0   7   58.63    4.89
   3   0   7  709.46   20.59
   3   0   7  701.97   17.58
   4   0   7    1.25    1.99
   5   0   7    1.37    3.06
   6   0   7    5.66    3.95
  -7   1   7    4.62    3.77
  -6   1   7   18.77    5.35
  -5   1   7   50.65    7.18
  -4   1   7   72.77    4.46
  -4   1   7   60.09    6.58
  -3   1   7   -0.71    1.27
  -3   1   7    2.12    1.12
  -2   1   7   68.80    3.32
  -2   1   7   60.24    5.12
  -1   1   7  441.37   11.19
  -1   1   7  428.17   13.14
   0   1   7  739.37   17.81
   0   1   7  738.20   17.24
   1   1   7    2.18    1.33
   1   1   7    1.76    1.40
   2   1   7    0.24    1.11
   2   1   7    4.39    2.08
   3   1   7  510.44   16.84
   4   1   7   -0.97    2.00
   5   1   7   17.81    4.84
   6   1   7    3.47    3.95
  -8   2   7    0.98    4.87
  -7   2   7   54.69    8.95
  -6   2   7   87.23   10.01
  -5   2   7   20.87    5.25
  -4   2   7    3.47    1.83
  -4   2   7    0.45    1.80
  -3   2   7   36.87    3.12
  -3   2   7   38.11    5.10
  -2   2   7  331.50    9.34
  -1   2   7    8.58    1.75
  -1   2   7    1.31    1.47
   0   2   7   91.01    4.92
   0   2   7   94.72    5.01
   1   2   7   75.29    4.93
   1   2   7   77.51    4.22
   2   2   7   14.08    3.10
   3   2   7  123.93    7.86
   4   2   7   -3.36    1.98
   5   2   7   -0.54    2.90
   6   2   7    3.53    4.07
  -8   3   7    5.14    5.94
  -7   3   7   21.26    6.48
  -6   3   7   13.81    5.55
  -5   3   7   26.26    5.78
  -5   3   7   27.08    4.29
  -4   3   7   48.63    6.61
  -4   3   7   46.28    4.36
  -3   3   7   -0.82    1.82
  -3   3   7    1.63    1.41
  -2   3   7    3.46    2.21
  -2   3   7    3.40    1.42
  -1   3   7   74.94    5.15
  -1   3   7   81.69    4.60
   0   3   7    1.38    1.37
   0   3   7    2.08    1.41
   1   3   7    3.87    1.75
   1   3   7    4.63    1.52
   2   3   7   10.30    2.80
   3   3   7    1.23    1.89
   4   3   7    5.80    3.24
   5   3   7    5.02    3.49
   6   3   7    3.18    4.19
  -8   4   7   -2.79    5.90
  -7   4   7    7.19    5.04
  -6   4   7    0.23    3.85
  -5   4   7   17.97    5.02
  -5   4   7    8.83    3.27
  -4   4   7   11.86    2.93
  -4   4   7    1.47    2.65
  -3   4   7    1.35    1.53
  -3   4   7    0.57    1.66
  -2   4   7    8.66    2.81
  -2   4   7   10.64    2.30
  -1   4   7    0.75    1.55
  -1   4   7    1.24    1.23
   0   4   7    4.65    1.83
   0   4   7    6.03    2.00
   1   4   7   41.64    4.47
   2   4   7    0.81    1.68
   3   4   7   12.87    3.53
   4   4   7   38.53    6.22
   5   4   7    3.74    3.70
  -8   5   7    4.20    6.20
  -7   5   7    1.37    4.56
  -6   5   7   -0.69    3.46
  -5   5   7   15.73    3.97
  -5   5   7    7.99    4.14
  -4   5   7    4.61    3.13
  -4   5   7    9.98    2.90
  -3   5   7    1.78    1.66
  -3   5   7    2.51    2.51
  -2   5   7  191.71    8.15
  -2   5   7  189.42    9.73
  -1   5   7   35.09    4.22
  -1   5   7   30.12    3.66
   0   5   7  234.69    9.58
   0   5   7  213.37    8.56
   1   5   7    6.24    2.48
   2   5   7   35.40    4.86
   3   5   7   37.51    5.68
   4   5   7   14.18    4.49
   5   5   7    0.55    3.73
  -7   6   7    0.02    4.96
  -6   6   7    4.13    4.48
  -5   6   7   28.39    6.45
  -5   6   7   25.90    4.91
  -4   6   7    0.42    1.94
  -4   6   7   -0.10    2.70
  -3   6   7    3.45    2.70
  -3   6   7    1.91    1.82
  -2   6   7  366.03   12.62
  -2   6   7  376.00   14.56
  -1   6   7   70.44    5.13
  -1   6   7   76.17    5.79
   0   6   7  134.23    7.62
   1   6   7    7.50    2.83
   2   6   7   19.81    4.00
   3   6   7   -1.63    1.92
   4   6   7    0.32    2.69
   5   6   7   -0.18    3.72
  -7   7   7    3.33    6.25
  -6   7   7    3.06    4.31
  -6   7   7    1.10    3.01
  -5   7   7    8.84    4.45
  -5   7   7    7.15    3.29
  -4   7   7   18.73    5.32
  -4   7   7   15.44    3.66
  -3   7   7   -3.61    2.23
  -3   7   7    0.32    1.76
  -2   7   7    4.46    2.34
  -2   7   7    2.32    2.00
  -1   7   7  153.97    8.07
  -1   7   7  144.01    8.20
   0   7   7   38.77    4.93
   1   7   7    1.52    2.09
   2   7   7   -0.74    2.23
   3   7   7    0.44    2.54
   4   7   7    0.26    2.97
  -7   8   7   -4.33    5.39
  -6   8   7   -1.39    3.30
  -6   8   7    4.78    4.87
  -5   8   7   20.87    4.79
  -5   8   7   23.09    6.35
  -4   8   7    3.61    3.40
  -4   8   7    4.54    2.81
  -3   8   7    8.20    2.97
  -3   8   7    9.83    3.64
  -2   8   7    2.03    2.71
  -2   8   7   14.35    3.47
  -1   8   7  206.58   10.05
   0   8   7    1.30    1.94
   1   8   7    2.10    2.08
   2   8   7   32.76    5.42
   3   8   7    2.06    3.16
   4   8   7    0.31    3.35
  -7   9   7   -0.41    5.97
  -6   9   7   -1.86    3.72
  -6   9   7   -2.21    3.23
  -5   9   7    1.32    3.01
  -5   9   7    1.19    4.05
  -4   9   7    1.24    3.62
  -4   9   7    3.01    3.24
  -3   9   7   11.26    3.55
  -3   9   7   19.83    5.31
  -2   9   7    2.86    3.14
  -2   9   7    0.42    2.22
  -1   9   7   83.35    7.10
   0   9   7   -1.02    2.04
   1   9   7   -1.84    2.00
   2   9   7    8.58    3.83
   3   9   7    4.28    3.70
  -6  10   7    2.14    5.26
  -6  10   7   -0.60    3.30
  -5  10   7    4.56    3.60
  -5  10   7   -1.95    3.93
  -4  10   7   -0.67    2.39
  -4  10   7   -0.56    3.28
  -3  10   7    0.21    2.37
  -3  10   7   -1.76    3.15
  -2  10   7    1.66    2.54
  -1  10   7    6.52    3.06
   0  10   7    1.18    2.29
   1  10   7   -0.59    2.18
   2  10   7   16.09    4.70
   3  10   7    2.46    3.58
  -6  11   7    0.59    5.77
  -5  11   7   -1.15    4.57
  -5  11   7   -0.33    3.56
  -4  11   7   -0.68    3.87
  -4  11   7   -0.17    2.76
  -3  11   7    1.24    2.88
  -3  11   7    3.03    3.84
  -2  11   7    2.68    2.87
  -1  11   7    5.37    3.21
   0  11   7   10.84    3.94
   1  11   7    3.65    3.56
   2  11   7    1.97    3.38
  -5  12   7    1.40    5.28
  -4  12   7   -1.29    3.28
  -4  12   7    6.02    4.66
  -3  12   7    8.56    4.06
  -2  12   7   -0.86    2.60
  -1  12   7   -0.21    2.89
   0  12   7   18.58    5.19
   1  12   7   17.35    5.04
  -4  13   7    0.68    4.94
  -2  13   7    2.40    3.38
  -2 -15   8   -0.92    4.15
   1 -15   8   -0.85    3.94
  -3 -14   8   -1.49    3.91
  -2 -14   8    4.62    4.05
   0 -14   8    2.29    3.79
   1 -14   8    9.13    4.22
   2 -14   8   -0.48    2.98
  -3  14  -8    1.40    3.87
  -4 -13   8    2.90    4.29
  -3 -13   8    6.26    4.34
  -2 -13   8   11.32    4.49
   0 -13   8    2.23    3.11
   1 -13   8   14.52    4.52
   2 -13   8    6.02    3.94
  -2  13  -8   -0.24    2.85
  -3  13  -8    2.01    3.33
  -4  13  -8    0.60    3.80
  -5 -12   8   -0.20    4.55
  -4 -12   8    1.46    3.69
  -3 -12   8   15.64    5.70
  -2 -12   8    3.67    3.67
  -1 -12   8    5.04    3.27
  -1 -12   8    5.64    3.31
   0 -12   8    4.66    2.95
   1 -12   8   11.47    4.01
  -2  12  -8    1.72    2.77
   2 -12   8    2.30    3.07
   3 -12   8    2.21    3.44
  -3  12  -8    0.77    2.91
  -4  12  -8   -1.69    3.35
  -5 -11   8    1.26    4.22
  -4 -11   8    4.08    3.86
  -3 -11   8    2.96    3.43
  -2 -11   8    7.44    3.56
  -1 -11   8   23.74    4.42
  -1 -11   8   35.64    5.39
   0 -11   8   61.02    6.35
  -1  11  -8   12.49    3.60
   1 -11   8    8.65    3.47
  -2  11  -8    0.53    2.60
   2 -11   8    1.37    2.56
  -3  11  -8    2.39    2.82
   3 -11   8    3.47    3.21
  -4  11  -8    3.12    3.11
  -5  11  -8   -0.17    4.33
  -6 -10   8   11.40    5.95
  -5 -10   8    1.44    3.67
  -4 -10   8   -0.40    3.24
  -3 -10   8   35.97    6.43
  -2 -10   8   -1.34    2.46
  -2 -10   8    3.26    2.37
  -1 -10   8    2.75    2.06
  -1 -10   8    3.32    2.50
   0 -10   8   13.93    3.53
   1 -10   8    4.38    2.73
  -1  10  -8   16.02    3.67
  -2  10  -8   18.36    4.14
   2 -10   8   24.28    4.94
   3 -10   8    8.77    3.92
  -3  10  -8   14.77    4.02
  -4  10  -8   -0.97    2.87
   4 -10   8   -1.67    2.56
  -5  10  -8    0.85    3.86
  -6  -9   8   -0.40    4.01
  -5  -9   8    4.28    3.77
  -4  -9   8   13.78    5.04
  -3  -9   8   -1.22    2.32
  -2  -9   8    2.40    2.07
  -2  -9   8    2.11    2.41
  -1  -9   8    1.58    2.10
  -1  -9   8    5.28    2.36
   0  -9   8   10.75    2.87
   1  -9   8   77.91    6.78
  -1   9  -8   77.59    5.81
  -2   9  -8    1.18    2.21
   2  -9   8   -0.09    1.99
   3  -9   8    1.44    2.55
  -3   9  -8    0.77    2.51
  -4   9  -8    1.60    3.05
   4  -9   8    0.57    2.87
  -5   9  -8   -2.93    3.69
  -7  -8   8   -3.24    3.57
  -6  -8   8    1.56    3.76
  -5  -8   8    8.22    4.43
  -4  -8   8   13.03    4.64
  -3  -8   8   -1.62    2.44
  -3  -8   8   -0.20    1.84
  -2  -8   8   -0.25    2.17
  -2  -8   8    1.15    1.82
  -1  -8   8   11.52    2.84
  -1  -8   8   12.59    3.32
   0   8  -8    9.49    2.42
   0  -8   8   12.47    2.92
  -1   8  -8   86.16    5.88
   1  -8   8   81.09    6.15
  -2   8  -8    5.55    2.43
   2  -8   8    4.58    2.56
  -3   8  -8    8.72    3.49
   3  -8   8    6.91    3.32
  -4   8  -8   21.43    5.45
   4  -8   8   30.21    5.69
  -5   8  -8    0.22    3.62
  -7  -7   8    0.68    4.10
  -6  -7   8    1.12    3.50
  -5  -7   8   16.09    4.95
  -4  -7   8   11.77    4.06
  -3  -7   8    2.31    2.01
  -3  -7   8    1.44    2.47
  -2  -7   8    8.91    3.17
  -2  -7   8    7.91    2.53
  -1  -7   8   30.47    3.92
  -1  -7   8   36.80    4.69
   0   7  -8   31.59    3.22
   0  -7   8   34.15    3.80
   0  -7   8   25.35    3.74
   1  -7   8   -0.23    1.45
  -1   7  -8    2.37    1.73
  -2   7  -8   34.05    4.73
   2  -7   8   34.90    4.88
   3  -7   8    3.04    2.46
   3  -7   8    4.32    2.56
   4  -7   8    4.87    3.16
   4  -7   8    4.90    3.01
   5  -7   8    0.38    2.73
   6  -7   8    0.14    3.16
  -7  -6   8   -0.91    3.90
  -6  -6   8   13.81    4.86
  -5  -6   8   31.67    6.08
  -4  -6   8    1.27    2.49
  -4  -6   8    0.16    1.95
  -3  -6   8   86.19    5.75
  -3  -6   8   88.97    8.00
  -2  -6   8    3.59    2.34
  -2  -6   8    3.87    1.99
  -1  -6   8   17.64    3.20
  -1  -6   8   15.07    3.22
   0  -6   8    9.15    2.35
   0  -6   8    7.70    2.19
   0   6  -8    3.21    1.58
   1  -6   8  183.96    7.59
   1  -6   8  169.45    8.28
   2  -6   8  277.67   10.89
   2  -6   8  268.51   11.36
   3  -6   8    4.97    2.63
   3  -6   8    7.09    2.88
   4  -6   8   56.68    6.96
   4  -6   8   54.77    6.44
   5  -6   8   -2.35    2.43
   6  -6   8    0.05    3.22
  -7  -5   8   -1.43    3.45
  -6  -5   8    8.08    4.15
  -5  -5   8   93.51    6.63
  -5  -5   8   74.69    8.57
  -4  -5   8  133.63    9.73
  -4  -5   8  120.46    7.03
  -3  -5   8  153.67    7.48
  -3  -5   8  153.64    9.71
  -2  -5   8    4.40    2.48
  -2  -5   8    3.32    1.79
  -1  -5   8    2.29    1.75
  -1  -5   8    2.12    1.74
   0  -5   8   16.00    2.86
   0  -5   8   14.96    2.59
   0  -5   8   10.89    1.92
   1  -5   8  235.35    8.69
   1  -5   8  243.08    9.90
   2  -5   8   27.28    4.03
   2  -5   8   25.30    3.71
   3  -5   8   -1.08    1.72
   3  -5   8    0.38    1.95
   4  -5   8   35.88    5.32
   5  -5   8    7.48    3.68
   6  -5   8    0.27    3.29
  -8  -4   8   -5.64    3.69
  -7  -4   8    0.51    3.01
  -6  -4   8    0.39    2.88
  -5  -4   8    1.93    2.52
  -5  -4   8    2.76    2.42
  -4  -4   8    6.77    2.29
  -3  -4   8   77.94    5.39
  -2  -4   8    0.48    1.11
  -1  -4   8   13.46    2.60
   1   4  -8   16.14    1.64
   0  -4   8    0.61    1.21
   0  -4   8   -0.15    0.93
   1  -4   8   56.81    4.11
   1  -4   8   64.43    4.70
   2  -4   8    1.30    1.53
   2  -4   8    0.50    1.64
   3  -4   8   -1.24    1.78
   3  -4   8   -1.56    1.53
   4  -4   8    0.51    2.15
   4  -4   8    0.40    2.07
   5  -4   8    2.05    2.74
   6  -4   8    1.70    3.35
  -8  -3   8    0.01    4.78
  -7  -3   8   -1.02    3.48
  -6  -3   8   -0.68    2.44
  -6  -3   8    0.78    2.68
  -5  -3   8   21.20    4.07
  -4  -3   8   58.78    5.60
  -3  -3   8   53.10    4.97
  -2  -3   8   13.16    2.56
  -1  -3   8  103.43    5.77
  -1  -3   8  109.61    3.63
   0  -3   8   21.80    3.04
   0  -3   8   29.61    2.68
   1  -3   8   31.49    3.39
   1  -3   8   27.31    3.39
   2  -3   8    0.59    1.44
   2  -3   8   -0.94    1.07
   3  -3   8    2.61    2.18
   3  -3   8    2.30    1.81
   4  -3   8   35.15    4.76
   4  -3   8   40.35    5.80
   5  -3   8   -1.54    2.43
   6  -3   8    2.67    3.02
  -8  -2   8   -3.46    4.33
  -7  -2   8    0.47    3.85
  -6  -2   8   -0.18    2.52
  -5  -2   8    0.45    2.15
  -4  -2   8   52.70    5.66
  -3  -2   8   10.18    2.67
  -2  -2   8    3.31    1.64
  -1  -2   8   74.66    4.83
  -1  -2   8   78.12    3.32
   0  -2   8    3.93    1.43
   0  -2   8    1.62    1.33
   1  -2   8   37.09    3.67
   1  -2   8   41.34    3.80
   2  -2   8   61.34    5.22
   2  -2   8   72.63    4.72
   3  -2   8    8.44    2.79
   3  -2   8    7.83    2.32
   4  -2   8    1.10    1.75
   4  -2   8    7.49    3.05
   5  -2   8   11.53    3.79
   6  -2   8    3.34    3.70
  -8  -1   8   -0.11    5.52
  -7  -1   8   -0.23    3.27
  -6  -1   8   -0.13    2.99
  -5  -1   8   15.86    4.29
  -4  -1   8    1.39    1.99
  -3  -1   8  100.03    6.75
  -2  -1   8    7.55    1.13
  -2  -1   8   10.04    2.48
  -1  -1   8  666.30   14.38
  -1  -1   8  630.48   17.14
   0  -1   8    5.64    1.56
   0  -1   8    7.63    2.03
   1  -1   8   12.43    2.51
   1  -1   8   19.35    2.81
   2  -1   8  121.24    6.10
   2  -1   8  117.66    6.79
   3  -1   8  131.61    7.95
   3  -1   8  120.22    6.38
   4  -1   8    3.08    2.49
   5  -1   8    0.92    2.57
   6  -1   8   29.09    6.40
  -8   0   8    6.21    7.45
  -7   0   8    1.24    3.61
  -6   0   8   11.36    4.02
  -5   0   8    0.34    2.24
  -4   0   8  335.60   14.37
  -3   0   8   -0.33    1.51
  -2   0   8   29.89    4.03
  -2   0   8   35.63    2.39
  -1   0   8  197.93    6.44
  -1   0   8  179.96    8.01
   0   0   8   34.66    3.22
   0   0   8   42.05    3.73
   1   0   8    7.35    2.03
   1   0   8    6.36    1.99
   2   0   8    5.49    2.11
   2   0   8    4.14    1.67
   3   0   8   49.89    5.72
   4   0   8    0.81    2.06
   5   0   8    0.79    2.55
   6   0   8    3.05    3.95
  -8   1   8    1.23    4.61
  -7   1   8    4.05    4.24
  -6   1   8    9.17    4.44
  -5   1   8   32.71    6.06
  -4   1   8    9.55    3.20
  -3   1   8    0.46    1.67
  -3   1   8    2.48    1.26
  -2   1   8   68.79    3.64
  -2   1   8   69.68    5.70
  -1   1   8   -0.08    0.96
  -1   1   8   -0.99    0.88
   0   1   8   35.72    3.41
   0   1   8   34.93    3.54
   1   1   8    5.21    1.79
   1   1   8    3.81    2.00
   2   1   8   59.44    5.54
   2   1   8   63.86    4.00
   3   1   8    3.53    2.36
   4   1   8   -0.10    2.07
   5   1   8    0.83    2.88
   6   1   8    1.51    3.92
  -8   2   8   13.40    6.45
  -7   2   8    3.19    4.06
  -6   2   8   12.12    4.89
  -5   2   8   24.44    5.48
  -4   2   8    2.49    2.31
  -3   2   8   10.78    3.18
  -3   2   8   11.66    2.06
  -2   2   8   43.52    3.14
  -2   2   8   39.58    4.70
  -1   2   8   22.47    2.79
  -1   2   8   15.84    3.05
   0   2   8   21.86    3.01
   0   2   8   21.55    2.90
   1   2   8   68.99    5.00
   1   2   8   70.46    4.30
   2   2   8   24.68    4.10
   3   2   8   33.07    5.15
   4   2   8   16.50    4.43
   5   2   8   11.94    4.61
  -8   3   8    7.51    5.78
  -7   3   8    3.42    4.51
  -6   3   8    7.24    4.72
  -5   3   8   -2.71    2.54
  -4   3   8    5.80    3.13
  -4   3   8    1.49    1.85
  -3   3   8    4.49    1.74
  -3   3   8    5.45    2.56
  -2   3   8   27.17    2.95
  -2   3   8   23.21    3.65
  -1   3   8    0.41    1.20
  -1   3   8   -1.28    1.27
   0   3   8    1.19    1.42
   0   3   8    3.07    1.69
   1   3   8   12.07    2.87
   1   3   8   19.29    2.65
   2   3   8    1.12    1.75
   3   3   8   39.71    5.55
   4   3   8    1.42    2.39
   5   3   8    3.76    3.91
  -8   4   8    0.33    5.18
  -7   4   8   -1.61    4.12
  -6   4   8    1.19    3.77
  -5   4   8   11.93    4.49
  -4   4   8   -0.51    1.61
  -4   4   8   -1.11    2.23
  -3   4   8    3.46    2.42
  -3   4   8    3.59    1.82
  -2   4   8    1.11    1.29
  -2   4   8    1.31    1.76
  -1   4   8    0.93    1.58
  -1   4   8    0.41    1.40
   0   4   8   37.58    3.85
   0   4   8   42.78    4.33
   1   4   8   50.62    5.09
   2   4   8    1.99    1.96
   3   4   8    7.11    2.97
   4   4   8    1.35    2.68
   5   4   8    3.62    4.10
  -8   5   8    7.87    6.76
  -7   5   8    5.87    5.00
  -6   5   8    1.11    3.42
  -5   5   8   -2.05    2.08
  -5   5   8    2.37    2.93
  -4   5   8    8.20    2.83
  -4   5   8   13.70    4.30
  -3   5   8    2.78    2.53
  -3   5   8    4.30    2.10
  -2   5   8    2.10    2.40
  -2   5   8    5.58    2.01
  -1   5   8   16.38    3.34
  -1   5   8   17.55    3.20
   0   5   8   31.93    3.68
   0   5   8   20.17    3.63
   1   5   8   -0.71    1.55
   2   5   8    4.20    2.58
   3   5   8    1.97    2.45
   4   5   8   26.29    5.68
   5   5   8   10.61    5.11
  -7   6   8   -1.57    4.60
  -6   6   8    7.77    5.02
  -5   6   8   -0.06    2.96
  -5   6   8    1.37    2.48
  -4   6   8    4.15    3.23
  -4   6   8    2.50    2.41
  -3   6   8   -1.13    1.64
  -3   6   8   -0.19    2.07
  -2   6   8  114.89    6.68
  -2   6   8  114.74    8.01
  -1   6   8   35.27    4.59
  -1   6   8   57.97    5.29
   0   6   8   73.38    6.30
   1   6   8    6.34    2.62
   2   6   8    2.48    2.29
   3   6   8   12.20    3.82
   4   6   8   12.33    4.69
  -7   7   8    2.41    5.62
  -6   7   8    4.23    4.79
  -5   7   8   55.69    6.60
  -5   7   8   41.89    7.92
  -4   7   8    7.13    4.02
  -4   7   8   11.40    3.37
  -3   7   8   10.48    3.88
  -3   7   8    8.60    2.99
  -2   7   8  321.91   12.36
  -2   7   8  303.70   13.64
  -1   7   8  159.61    8.76
  -1   7   8  166.05    8.81
   0   7   8    5.23    2.67
   1   7   8   12.36    3.31
   2   7   8   37.26    5.71
   3   7   8   -0.01    2.45
   4   7   8   -0.79    3.31
  -7   8   8    1.91    4.96
  -6   8   8    2.02    4.78
  -5   8   8    1.98    3.06
  -5   8   8    3.41    4.27
  -4   8   8    3.22    2.75
  -4   8   8    7.04    3.94
  -3   8   8   18.84    4.78
  -3   8   8   21.37    4.27
  -2   8   8   28.26    5.18
  -2   8   8   15.76    3.58
  -1   8   8   22.59    4.25
   0   8   8    8.57    2.85
   1   8   8    1.84    2.33
   2   8   8    2.43    2.46
   3   8   8    2.27    3.54
  -6   9   8    3.15    4.74
  -6   9   8   -2.27    3.01
  -5   9   8    0.67    3.28
  -5   9   8    2.11    3.96
  -4   9   8    2.50    3.58
  -4   9   8    1.68    2.67
  -3   9   8   -3.17    2.07
  -3   9   8    1.74    3.41
  -2   9   8    7.96    3.06
  -2   9   8    7.83    3.59
  -1   9   8   26.83    4.89
   0   9   8   -1.23    2.44
   1   9   8    0.00    2.39
   2   9   8    4.35    3.36
   3   9   8    7.48    4.16
  -6  10   8    1.91    5.50
  -6  10   8    1.78    4.28
  -5  10   8   -0.68    3.49
  -5  10   8   -2.04    2.92
  -4  10   8   -0.24    3.52
  -4  10   8    0.06    2.72
  -3  10   8   -0.63    3.19
  -3  10   8    2.41    2.64
  -2  10   8   -0.48    2.41
  -1  10   8    1.07    2.46
   0  10   8   26.89    5.31
   1  10   8   -2.59    2.36
   2  10   8    9.12    4.28
  -5  11   8    1.06    3.59
  -5  11   8    9.36    5.23
  -4  11   8    3.24    3.85
  -4  11   8    7.86    5.26
  -3  11   8    1.67    3.16
  -2  11   8    5.07    3.28
  -1  11   8    6.80    3.38
   0  11   8   33.59    6.18
   1  11   8    3.63    3.42
  -4  12   8    3.73    3.98
  -4  12   8    0.08    4.65
  -3  12   8   19.99    5.16
  -2  12   8    0.29    2.94
  -1  12   8    4.17    3.70
   0  12   8   10.14    4.48
   1 -15   9    3.77    4.54
   2 -15   9    3.32    4.27
  -3 -14   9    3.01    4.78
   0 -14   9   -0.74    3.22
   1 -14   9   -2.70    3.05
   2 -14   9    4.36    4.17
  -4 -13   9   -0.24    4.48
  -3 -13   9   -0.76    3.92
  -2 -13   9    1.54    3.49
   0 -13   9   -0.08    2.92
   1 -13   9    4.34    3.57
   2 -13   9    5.99    4.05
   3 -13   9   -0.38    3.42
  -3  13  -9    0.04    3.61
  -4  13  -9    0.33    3.88
  -5 -12   9   -7.72    3.75
  -4 -12   9    5.11    4.67
  -3 -12   9    3.98    4.37
  -2 -12   9   -0.29    3.24
  -1 -12   9    2.74    2.80
   0 -12   9    7.73    3.35
   1 -12   9    8.76    3.75
   2 -12   9   11.57    4.51
  -3  12  -9    0.05    2.94
   3 -12   9    0.36    3.09
  -4  12  -9    2.61    3.85
  -5 -11   9   -0.48    4.21
  -4 -11   9   -3.87    3.39
  -3 -11   9    1.29    3.50
  -2 -11   9   14.83    4.51
  -2 -11   9    4.95    2.90
  -1 -11   9   23.98    4.53
   0 -11   9   26.78    4.77
   1 -11   9    1.30    2.72
  -2  11  -9   34.10    5.48
   2 -11   9   22.21    5.03
   3 -11   9    7.41    4.00
  -3  11  -9    4.58    3.36
   4 -11   9   -0.50    3.18
  -4  11  -9    0.15    3.57
  -6 -10   9   -0.91    4.51
  -5 -10   9   -2.46    3.45
  -4 -10   9    4.59    3.78
  -3 -10   9    6.25    4.08
  -2 -10   9    1.82    2.95
  -2 -10   9    0.84    2.32
  -1 -10   9    1.28    2.06
  -1 -10   9    0.51    2.29
   0 -10   9   20.33    4.02
   1 -10   9   16.88    4.14
  -2  10  -9   33.77    5.14
   2 -10   9   27.84    5.40
  -3  10  -9    0.88    3.02
   3 -10   9    1.39    2.76
   4 -10   9   12.27    4.76
  -4  10  -9   17.23    5.00
  -5  10  -9    7.61    5.06
  -6  -9   9    3.97    4.56
  -5  -9   9    0.78    3.95
  -4  -9   9    2.86    3.28
  -3  -9   9   -3.46    2.60
  -3  -9   9    1.56    2.19
  -2  -9   9   -2.24    2.25
  -2  -9   9   -0.34    1.87
  -1  -9   9   -0.32    1.97
  -1  -9   9    0.73    2.11
   0  -9   9   47.17    5.30
   1  -9   9    6.91    2.72
  -1   9  -9    8.83    2.94
  -2   9  -9    1.41    2.27
   2  -9   9    0.64    2.15
  -3   9  -9   35.58    5.69
   3  -9   9   39.81    6.39
   4  -9   9   11.86    4.34
  -4   9  -9   11.79    4.53
  -5   9  -9   -0.98    4.39
  -6  -8   9   -3.36    3.03
  -5  -8   9   -0.50    3.19
  -4  -8   9    5.59    3.73
  -3  -8   9    7.05    3.34
  -3  -8   9    8.86    2.83
  -2  -8   9   10.14    3.59
  -2  -8   9   10.01    2.98
  -1  -8   9   23.83    3.84
  -1  -8   9   28.80    4.50
   0  -8   9  216.14   10.08
   1  -8   9  195.22    9.87
  -1   8  -9  186.73    9.01
   2  -8   9   19.40    4.13
  -2   8  -9   16.88    3.93
  -3   8  -9    2.52    3.06
   3  -8   9    1.14    2.45
   4  -8   9   13.14    4.07
  -4   8  -9   12.80    4.88
   5  -8   9    0.78    3.31
  -5   8  -9    1.95    5.05
  -7  -7   9    2.32    4.14
  -6  -7   9    3.62    4.16
  -5  -7   9   40.40    7.22
  -4  -7   9    1.19    2.80
  -4  -7   9    0.37    2.11
  -3  -7   9   38.28    6.12
  -3  -7   9   44.59    4.87
  -2  -7   9    1.65    2.01
  -2  -7   9    2.21    2.36
  -1  -7   9    8.30    3.00
  -1  -7   9   15.34    3.22
   0  -7   9   72.43    5.95
  -1   7  -9    5.54    2.33
   1  -7   9    6.81    2.60
   2  -7   9    4.43    2.48
   2  -7   9    2.19    2.23
   3  -7   9   44.45    5.99
   3  -7   9   34.49    5.16
   4  -7   9    4.13    3.30
   4  -7   9   11.44    4.06
   5  -7   9    0.63    2.98
  -7  -6   9   -1.99    3.42
  -6  -6   9    2.45    3.70
  -5  -6   9    0.79    2.59
  -4  -6   9   18.98    3.56
  -4  -6   9   10.15    3.96
  -3  -6   9  181.48   10.99
  -3  -6   9  172.72    8.59
  -2  -6   9   19.18    4.25
  -2  -6   9   16.58    3.24
  -1  -6   9   38.43    4.75
  -1  -6   9   37.83    4.36
   0  -6   9   97.17    6.25
   0   6  -9   92.46    5.14
   1  -6   9  173.06    8.71
   1  -6   9  167.39    7.42
   2  -6   9  120.02    7.25
   2  -6   9  118.58    7.67
   3  -6   9    0.70    2.50
   3  -6   9    4.21    2.36
   4  -6   9    1.45    2.77
   4  -6   9   -0.46    2.22
   5  -6   9   -1.58    3.01
  -7  -5   9    1.01    3.79
  -6  -5   9    3.31    3.31
  -5  -5   9   78.70    8.74
  -5  -5   9   84.62    6.51
  -4  -5   9   41.48    6.37
  -4  -5   9   60.48    5.55
  -3  -5   9   69.97    5.75
  -2  -5   9   12.46    2.97
  -1  -5   9    9.17    2.47
   0  -5   9   31.91    4.04
   0  -5   9   38.61    3.13
   1  -5   9   24.27    3.30
   1  -5   9   27.34    3.95
   2  -5   9   20.56    3.71
   2  -5   9   25.44    4.02
   3  -5   9   -2.75    1.76
   3  -5   9    0.89    2.13
   4  -5   9   -0.95    2.24
   4  -5   9   -0.54    2.16
   5  -5   9    6.77    3.76
  -7  -4   9    3.44    3.94
  -6  -4   9    3.42    3.07
  -5  -4   9   -1.45    2.08
  -5  -4   9   -0.01    2.13
  -4  -4   9   24.22    4.15
  -3  -4   9    1.66    1.60
  -2  -4   9    0.52    1.28
  -1  -4   9    1.50    1.58
   0  -4   9   34.79    4.00
   0  -4   9   34.53    2.96
   1  -4   9  196.05    8.81
   1  -4   9  206.56    8.30
   2  -4   9   82.85    5.98
   2  -4   9   96.35    6.19
   3  -4   9    3.93    2.42
   3  -4   9    6.32    2.91
   4  -4   9    2.62    2.64
   4  -4   9    4.03    2.55
   5  -4   9    5.72    3.45
   6  -4   9   -1.48    3.20
  -8  -3   9    3.99    5.32
  -7  -3   9    4.92    4.04
  -6  -3   9    0.57    2.54
  -5  -3   9   14.81    3.89
  -4  -3   9  117.01    7.67
  -3  -3   9   76.46    5.79
  -2  -3   9    6.94    2.10
  -1  -3   9   14.29    1.64
  -1  -3   9    8.27    2.20
   0  -3   9   15.86    2.88
   0  -3   9   32.85    2.98
   1  -3   9    1.81    1.48
   1  -3   9    1.76    1.58
   2  -3   9   -1.09    1.30
   2  -3   9   -1.82    1.55
   3  -3   9    1.52    2.09
   3  -3   9    8.97    2.64
   4  -3   9   13.83    3.43
   4  -3   9   19.55    4.47
   5  -3   9    3.25    3.29
  -8  -2   9    3.34    5.99
  -7  -2   9    2.50    3.99
  -6  -2   9   -0.16    2.72
  -5  -2   9    8.74    3.30
  -4  -2   9    5.27    2.58
  -3  -2   9    4.67    2.21
  -2  -2   9   15.36    2.96
  -1  -2   9   41.00    4.18
  -1  -2   9   49.83    2.96
   0  -2   9   80.25    4.48
   0  -2   9   85.41    5.40
   1  -2   9   49.14    4.37
   1  -2   9   51.84    4.52
   2  -2   9   -0.65    1.27
   2  -2   9   -2.01    1.44
   3  -2   9    2.49    1.86
   3  -2   9    1.77    2.14
   4  -2   9    0.54    2.36
   5  -2   9    7.61    3.53
  -8  -1   9    1.84    6.09
  -7  -1   9    2.58    3.80
  -6  -1   9   13.82    4.80
  -5  -1   9   17.77    4.65
  -4  -1   9  188.52   10.39
  -3  -1   9   54.02    5.58
  -2  -1   9   27.18    3.85
  -1  -1   9   70.41    3.80
  -1  -1   9   82.78    5.38
   0  -1   9  418.04   11.89
   0  -1   9  402.35   12.88
   1  -1   9    1.15    1.61
   1  -1   9   -0.54    1.31
   2  -1   9   61.85    5.67
   2  -1   9   62.73    4.75
   3  -1   9   31.83    5.00
   3  -1   9   38.91    4.15
   4  -1   9    0.80    2.45
   5  -1   9    8.30    3.56
  -7   0   9    3.79    3.89
  -6   0   9   -2.48    2.62
  -5   0   9   43.84    6.68
  -4   0   9  128.94    8.92
  -3   0   9  100.16    7.09
  -2   0   9    9.34    2.72
  -2   0   9   12.37    1.84
  -1   0   9   33.21    2.92
  -1   0   9   29.66    3.74
   0   0   9   25.86    3.17
   0   0   9   21.64    3.23
   1   0   9   14.84    3.02
   1   0   9   13.56    2.61
   2   0   9   -0.48    1.50
   2   0   9    0.63    1.46
   3   0   9   32.72    5.00
   4   0   9   18.35    4.46
   5   0   9   -0.82    2.37
  -8   1   9   -1.91    4.35
  -7   1   9    4.62    4.46
  -6   1   9   -0.13    3.05
  -5   1   9   12.50    4.07
  -4   1   9   56.05    6.82
  -3   1   9    2.11    2.17
  -2   1   9    2.24    1.32
  -2   1   9   -0.05    1.62
  -1   1   9  182.36    7.07
  -1   1   9  188.72    8.52
   0   1   9  193.53    8.15
   0   1   9  198.72    7.99
   1   1   9   37.06    4.34
   1   1   9   35.46    3.64
   2   1   9    4.00    1.72
   2   1   9    4.43    2.37
   3   1   9   11.02    3.63
   4   1   9    6.54    3.10
   5   1   9   -0.44    2.88
  -8   2   9    2.18    5.25
  -7   2   9   11.28    5.34
  -6   2   9   -2.54    2.83
  -5   2   9   32.22    6.38
  -4   2   9   60.35    7.22
  -3   2   9    2.09    2.16
  -3   2   9    3.93    1.67
  -2   2   9    3.45    2.15
  -2   2   9    0.39    1.32
  -1   2   9    5.17    2.05
  -1   2   9    2.87    1.51
   0   2   9   27.72    3.55
   0   2   9   25.18    3.35
   1   2   9   88.70    5.19
   1   2   9   84.78    5.80
   2   2   9   17.03    3.57
   3   2   9    3.57    2.78
   4   2   9    1.35    2.49
   5   2   9    0.52    2.70
  -8   3   9    7.50    6.33
  -7   3   9   -0.05    4.38
  -6   3   9    4.58    4.13
  -5   3   9   21.57    5.56
  -4   3   9    2.58    2.72
  -3   3   9   -0.34    1.38
  -3   3   9    5.17    2.52
  -2   3   9    2.90    1.44
  -2   3   9   -1.58    1.52
  -1   3   9    7.25    2.39
  -1   3   9    3.14    1.73
   0   3   9   30.72    3.58
   0   3   9   33.25    3.95
   1   3   9   35.36    4.54
   2   3   9   10.79    3.23
   3   3   9    2.83    2.56
   4   3   9   10.60    3.89
   5   3   9   -0.12    3.44
  -8   4   9    1.54    6.26
  -7   4   9    0.71    4.39
  -6   4   9    2.95    3.88
  -5   4   9    6.51    4.23
  -4   4   9   -2.00    2.28
  -4   4   9    0.92    1.85
  -3   4   9   20.25    4.66
  -3   4   9   12.86    2.64
  -2   4   9   34.62    3.78
  -2   4   9   36.73    5.09
  -1   4   9   39.40    4.27
  -1   4   9   42.86    4.74
   0   4   9   63.38    5.13
   0   4   9   71.03    5.73
   1   4   9   68.97    6.13
   2   4   9    0.48    1.95
   3   4   9   -1.54    2.34
   4   4   9   24.17    5.58
  -7   5   9    7.29    5.53
  -6   5   9   -1.62    3.54
  -5   5   9   -0.87    3.10
  -4   5   9   12.30    4.09
  -4   5   9   12.16    3.16
  -3   5   9   -1.10    1.42
  -3   5   9    1.46    2.52
  -2   5   9  124.99    6.80
  -2   5   9  114.34    7.92
  -1   5   9    9.93    2.76
  -1   5   9   12.46    3.05
   0   5   9   69.59    5.93
   1   5   9    7.49    2.73
   2   5   9   -0.20    1.84
   3   5   9    3.81    2.84
   4   5   9    8.11    3.93
  -7   6   9   -1.69    4.78
  -6   6   9    4.71    4.90
  -5   6   9    1.15    3.40
  -4   6   9   43.02    7.21
  -4   6   9   25.70    4.22
  -3   6   9   16.73    4.68
  -3   6   9   27.09    4.08
  -2   6   9   79.81    5.90
  -2   6   9   83.25    7.29
  -1   6   9    1.34    2.20
  -1   6   9    2.89    2.29
   0   6   9   91.51    6.79
   1   6   9   45.93    5.70
   2   6   9    2.55    2.46
   3   6   9   -0.11    2.48
   4   6   9    1.83    3.72
  -7   7   9    2.36    5.65
  -6   7   9   -3.74    3.72
  -5   7   9    6.77    4.34
  -5   7   9   11.57    4.11
  -4   7   9    1.74    2.56
  -4   7   9    1.96    2.98
  -3   7   9    7.15    3.47
  -3   7   9    6.71    2.68
  -2   7   9   -0.38    1.89
  -2   7   9   -0.91    2.28
  -1   7   9   -0.26    2.09
   0   7   9    5.72    2.92
   1   7   9    9.10    3.13
   2   7   9    4.21    2.91
   3   7   9   -2.51    2.65
  -7   8   9   -2.67    5.03
  -6   8   9    3.04    4.71
  -5   8   9   -0.58    3.87
  -5   8   9   -2.19    2.49
  -4   8   9   -1.80    2.41
  -4   8   9    1.85    3.65
  -3   8   9    0.78    2.19
  -3   8   9    1.70    3.00
  -2   8   9    3.13    2.43
  -2   8   9    5.01    3.39
  -1   8   9    1.87    2.30
   0   8   9    4.66    2.76
   1   8   9    1.45    2.35
   2   8   9    1.01    2.55
   3   8   9    2.35    3.82
  -6   9   9    6.35    5.32
  -5   9   9    6.64    4.82
  -5   9   9    8.97    4.25
  -4   9   9    6.11    4.38
  -4   9   9    6.24    3.73
  -3   9   9   -0.65    2.31
  -3   9   9    1.42    3.29
  -2   9   9    0.88    2.44
  -1   9   9   21.72    4.60
   0   9   9    2.94    2.99
   1   9   9   -0.22    2.33
   2   9   9    6.99    3.84
  -6  10   9    7.96    5.95
  -5  10   9   -2.35    3.41
  -5  10   9    1.37    4.58
  -4  10   9    0.83    4.15
  -4  10   9    4.56    3.77
  -3  10   9   23.35    5.24
  -3  10   9   16.58    5.36
  -2  10   9    1.41    2.80
  -1  10   9    1.58    2.97
   0  10   9    3.09    2.94
   1  10   9    2.53    3.05
  -5  11   9   -1.40    3.76
  -5  11   9   -3.35    4.78
  -4  11   9    8.83    4.96
  -4  11   9    8.13    4.08
  -3  11   9    2.90    3.47
  -2  11   9   -0.46    3.05
  -1  11   9    0.12    2.86
   0  11   9    8.15    3.95
  -4  12   9    4.32    5.01
  -2  12   9    3.38    3.83
   1 -15  10    1.80    4.24
  -3 -14  10    3.85    4.73
   0 -14  10    4.10    3.75
   1 -14  10   17.03    5.34
   2 -14  10   -1.21    3.45
   3 -14  10   -0.29    4.16
  -4 -13  10   -0.93    4.55
  -3 -13  10    0.61    4.44
  -1 -13  10    3.61    3.37
   0 -13  10   -0.77    2.68
   1 -13  10   21.24    5.47
   2 -13  10   16.72    5.29
   3 -13  10    5.39    4.03
  -5 -12  10    1.94    4.99
  -4 -12  10    6.14    4.99
  -3 -12  10   -0.01    3.64
  -2 -12  10    2.19    3.30
  -1 -12  10    1.55    2.87
   0 -12  10    1.52    2.73
   1 -12  10   44.79    6.78
   2 -12  10   -2.04    2.64
  -3  12 -10    6.11    3.74
   3 -12  10    3.56    3.61
   4 -12  10    5.96    4.58
  -4  12 -10   -5.85    2.86
  -5 -11  10   -0.22    4.66
  -4 -11  10   -2.49    3.53
  -3 -11  10   -2.62    3.40
  -2 -11  10    3.16    2.78
  -2 -11  10    3.47    3.56
  -1 -11  10   -0.12    2.41
   0 -11  10    1.00    2.16
   1 -11  10   17.29    4.58
   2 -11  10    2.75    3.02
   3 -11  10    8.05    4.10
  -3  11 -10    4.58    3.23
   4 -11  10    2.79    3.95
  -4  11 -10    1.08    3.49
  -6 -10  10    4.76    5.10
  -5 -10  10    4.46    4.48
  -4 -10  10    1.00    3.46
  -3 -10  10    1.41    3.32
  -2 -10  10    3.05    3.28
  -2 -10  10    2.41    2.41
  -1 -10  10    1.36    2.28
   0 -10  10   27.24    4.86
   1 -10  10   14.86    3.96
   2 -10  10   -1.02    2.36
  -2  10 -10   -2.53    2.47
  -3  10 -10   14.39    4.28
   3 -10  10   29.25    6.18
   4 -10  10    2.71    3.41
  -4  10 -10    1.93    3.68
  -6  -9  10   -3.32    3.68
  -5  -9  10    4.44    4.32
  -4  -9  10   20.38    5.86
  -3  -9  10    3.54    3.49
  -3  -9  10    6.22    2.90
  -2  -9  10    3.07    3.04
  -2  -9  10    1.70    2.24
  -1  -9  10   17.85    3.94
   0  -9  10    9.00    2.99
   1  -9  10    1.62    2.42
  -2   9 -10    6.39    2.85
   2  -9  10    4.26    2.82
  -3   9 -10   19.52    4.75
   3  -9  10    8.33    3.67
   4  -9  10    7.59    3.91
  -4   9 -10    4.19    3.80
  -5   9 -10   -2.04    4.47
  -6  -8  10   -0.96    3.57
  -5  -8  10    6.27    4.22
  -4  -8  10    6.57    3.83
  -3  -8  10   13.55    4.35
  -3  -8  10   16.76    3.77
  -2  -8  10    5.35    2.58
  -2  -8  10   10.34    3.59
  -1  -8  10    8.89    3.19
  -1  -8  10    0.94    1.92
   0  -8  10   94.74    6.90
   1  -8  10   60.57    6.19
  -2   8 -10    2.28    2.30
   2  -8  10    0.87    2.24
  -3   8 -10   11.22    3.99
   3  -8  10   30.75    5.54
   4  -8  10    7.06    3.51
  -4   8 -10   -0.49    3.10
   4  -8  10   -0.35    2.81
   5  -8  10   -1.12    3.41
  -7  -7  10    3.53    4.99
  -6  -7  10    0.33    3.70
  -5  -7  10    5.06    3.88
  -4  -7  10   28.24    5.98
  -4  -7  10   39.98    5.11
  -3  -7  10    1.94    2.89
  -3  -7  10    1.40    2.14
  -2  -7  10   14.10    3.76
  -2  -7  10   15.57    3.46
  -1  -7  10    4.36    2.26
  -1  -7  10    0.98    2.05
   0  -7  10    1.31    1.78
   1  -7  10   10.89    3.21
  -1   7 -10    3.47    2.12
   2  -7  10   16.41    3.49
   2  -7  10   22.37    4.49
   3  -7  10   36.28    5.82
   3  -7  10   34.87    5.49
   4  -7  10    2.13    3.25
   4  -7  10    3.44    3.09
   5  -7  10    2.61    3.34
   5  -7  10    1.79    3.50
  -7  -6  10    0.52    3.40
  -6  -6  10   -1.02    3.14
  -5  -6  10   11.74    4.44
  -5  -6  10   18.28    4.04
  -4  -6  10    4.57    2.52
  -4  -6  10    4.16    3.00
  -3  -6  10    8.25    2.65
  -3  -6  10   15.94    4.42
  -2  -6  10    4.81    2.45
  -2  -6  10    0.94    2.11
  -1  -6  10   34.92    4.47
  -1  -6  10   24.03    4.17
   0  -6  10   68.57    5.92
   1  -6  10  221.40    8.92
   1  -6  10  227.34   10.57
   2  -6  10   21.11    4.09
   2  -6  10   15.48    3.49
   3  -6  10    0.04    1.94
   3  -6  10    1.71    2.34
   4  -6  10    2.46    2.48
   4  -6  10    0.91    2.73
   5  -6  10    1.69    3.60
   5  -6  10   -5.79    2.48
  -7  -5  10    2.41    4.34
  -6  -5  10    3.71    3.59
  -5  -5  10   23.60    5.32
  -5  -5  10   32.54    5.07
  -4  -5  10   -0.06    1.67
  -3  -5  10   66.51    5.87
  -2  -5  10   44.65    4.97
  -1  -5  10    7.88    2.58
   0  -5  10   49.26    5.10
   1  -5  10   32.66    3.79
   1  -5  10   33.67    4.53
   2  -5  10   60.55    5.66
   2  -5  10   51.46    5.48
   3  -5  10    4.11    2.82
   3  -5  10    4.15    2.66
   4  -5  10    2.65    2.80
   4  -5  10    1.37    2.55
   5  -5  10    6.62    3.89
  -7  -4  10   -2.19    3.55
  -6  -4  10    2.61    2.91
  -6  -4  10    2.56    3.53
  -5  -4  10    2.97    2.61
  -4  -4  10   18.68    3.93
  -3  -4  10   79.26    5.98
  -2  -4  10   -0.67    1.48
  -1  -4  10    9.33    2.65
   0  -4  10    6.51    1.77
   0  -4  10    5.41    2.12
   1  -4  10   35.84    4.45
   1  -4  10   36.62    4.00
   2  -4  10   -0.18    1.60
   2  -4  10    0.49    2.02
   3  -4  10   -2.32    2.05
   3  -4  10    1.78    2.07
   4  -4  10    3.31    2.75
   4  -4  10    0.65    2.29
   5  -4  10   13.23    4.56
  -7  -3  10   -2.79    3.60
  -6  -3  10    1.67    3.05
  -5  -3  10   13.73    3.73
  -4  -3  10  129.33    8.29
  -3  -3  10   35.99    4.83
  -2  -3  10    0.85    1.67
  -1  -3  10   16.08    3.13
   0  -3  10    5.89    1.87
   0  -3  10    3.09    1.73
   1  -3  10   30.24    4.10
   1  -3  10   29.27    3.77
   2  -3  10  359.19   12.79
   2  -3  10  330.68   12.90
   3  -3  10   -1.33    2.07
   3  -3  10   -0.86    1.70
   4  -3  10    1.28    2.55
   5  -3  10    5.03    3.60
  -8  -2  10   -1.08    5.29
  -7  -2  10    1.68    3.49
  -6  -2  10    1.45    3.02
  -5  -2  10    1.96    2.58
  -4  -2  10   70.58    6.85
  -3  -2  10  210.73   10.24
  -2  -2  10   14.94    3.23
  -1  -2  10  100.79    6.27
   0  -2  10   80.47    5.59
   0  -2  10   81.23    4.76
   1  -2  10    6.78    2.38
   1  -2  10    3.86    2.03
   2  -2  10  337.61   12.29
   2  -2  10  337.90   13.03
   3  -2  10    6.75    2.99
   3  -2  10   10.91    2.99
   4  -2  10   24.02    5.00
   5  -2  10   -0.33    2.74
  -8  -1  10    5.94    7.16
  -7  -1  10   -0.95    3.53
  -6  -1  10    1.59    2.70
  -5  -1  10   74.78    8.05
  -4  -1  10   77.14    7.44
  -3  -1  10    8.80    2.82
  -2  -1  10    9.92    2.65
  -1  -1  10   14.05    2.24
  -1  -1  10   13.01    2.90
   0  -1  10   10.49    2.66
   0  -1  10    9.10    2.27
   1  -1  10   -0.08    1.48
   1  -1  10   -0.45    1.41
   2  -1  10  160.75    7.93
   2  -1  10  170.89    9.01
   3  -1  10   28.29    4.86
   4  -1  10   -1.66    2.07
   5  -1  10   14.08    4.78
  -8   0  10   15.77    6.59
  -7   0  10   -2.46    3.40
  -6   0  10    4.03    3.45
  -5   0  10   10.52    3.74
  -4   0  10  150.59    9.75
  -3   0  10  152.97    9.13
  -2   0  10    3.00    1.92
  -1   0  10   43.03    4.49
  -1   0  10   48.47    3.76
   0   0  10    6.53    2.12
   0   0  10    7.51    2.44
   1   0  10    1.58    1.79
   1   0  10    0.52    1.37
   2   0  10   39.25    4.12
   2   0  10   41.89    5.18
   3   0  10   10.93    3.50
   4   0  10    2.82    2.76
   5   0  10    2.95    3.37
  -8   1  10    0.07    4.69
  -7   1  10   -2.28    3.66
  -6   1  10    0.75    3.34
  -5   1  10   32.78    6.39
  -4   1  10    2.54    2.73
  -3   1  10    0.58    2.02
  -2   1  10    4.91    1.58
  -2   1  10    3.64    2.15
  -1   1  10    6.92    1.93
  -1   1  10    3.58    1.84
   0   1  10   28.98    3.77
   0   1  10   32.73    3.93
   1   1  10    1.47    1.55
   1   1  10    1.86    1.95
   2   1  10   26.39    4.58
   3   1  10   20.19    4.52
   4   1  10   -1.25    2.20
   5   1  10    0.59    3.29
  -8   2  10   -1.14    4.42
  -7   2  10    4.04    4.47
  -6   2  10    3.66    3.93
  -5   2  10    1.45    2.94
  -4   2  10    0.00    2.11
  -3   2  10   77.85    7.28
  -2   2  10   10.36    2.28
  -2   2  10    8.84    2.68
  -1   2  10    2.32    1.74
  -1   2  10    2.83    1.65
   0   2  10   51.77    4.71
   0   2  10   39.14    4.29
   1   2  10    2.52    1.97
   1   2  10    0.75    1.72
   2   2  10   19.04    4.10
   3   2  10    2.95    2.76
   4   2  10    4.57    3.36
   5   2  10    1.93    3.27
  -7   3  10   -0.92    4.09
  -6   3  10    2.99    3.70
  -5   3  10   20.24    5.59
  -4   3  10    1.89    2.48
  -3   3  10   72.55    4.70
  -3   3  10   64.67    7.11
  -2   3  10    1.73    2.09
  -2   3  10    7.45    2.17
  -1   3  10   26.21    4.08
  -1   3  10   15.55    2.93
   0   3  10   23.06    3.64
   0   3  10   16.46    3.30
   1   3  10  131.79    8.04
   2   3  10   15.08    4.14
   3   3  10    0.51    2.57
   4   3  10   12.96    4.52
  -7   4  10    0.90    4.73
  -6   4  10    3.43    3.98
  -5   4  10   -1.29    2.99
  -4   4  10   15.68    4.81
  -3   4  10   30.51    5.36
  -3   4  10   25.63    3.57
  -2   4  10    1.08    2.11
  -2   4  10    1.58    1.85
  -1   4  10   -1.23    1.48
  -1   4  10    0.05    1.73
   0   4  10   32.74    4.42
   0   4  10   50.16    4.69
   1   4  10   54.90    6.01
   2   4  10    2.48    2.41
   3   4  10    4.03    3.10
   4   4  10    1.29    2.97
  -7   5  10   13.95    7.01
  -6   5  10   -1.51    3.31
  -5   5  10   31.46    6.97
  -4   5  10    4.65    3.63
  -3   5  10    1.24    2.63
  -3   5  10    0.81    1.78
  -2   5  10   25.45    4.75
  -2   5  10   24.41    3.91
  -1   5  10   49.58    5.20
  -1   5  10   46.80    5.35
   0   5  10  116.85    7.58
   1   5  10    1.12    2.27
   2   5  10    4.61    2.85
   3   5  10    8.28    3.62
   4   5  10    4.08    3.78
  -7   6  10    2.40    5.40
  -6   6  10    0.31    3.59
  -5   6  10    1.09    3.45
  -4   6  10    1.54    2.42
  -4   6  10    3.45    3.51
  -3   6  10   -0.07    2.03
  -3   6  10    4.37    3.15
  -2   6  10   93.01    6.67
  -2   6  10  103.29    8.34
  -1   6  10   29.23    4.67
  -1   6  10   35.12    4.88
   0   6  10   38.46    5.23
   1   6  10   -0.58    2.07
   2   6  10    1.95    2.59
   3   6  10    6.30    3.72
  -7   7  10    3.89    5.12
  -6   7  10    1.52    4.65
  -5   7  10   -1.13    3.70
  -4   7  10    0.41    3.28
  -4   7  10   -1.51    2.44
  -3   7  10   -2.63    2.57
  -3   7  10    0.46    2.09
  -2   7  10   17.52    4.52
  -2   7  10   19.33    4.11
  -1   7  10    1.03    2.43
   0   7  10    1.06    2.44
   1   7  10   22.40    4.64
   2   7  10    3.70    3.04
   3   7  10   -0.96    3.12
  -6   8  10    3.19    4.98
  -5   8  10    0.24    4.10
  -4   8  10   10.45    3.75
  -4   8  10    5.85    4.07
  -3   8  10    1.64    3.22
  -3   8  10    2.99    2.71
  -2   8  10    6.59    3.41
  -2   8  10   -1.53    2.01
  -1   8  10    0.45    2.24
   0   8  10   -1.46    2.28
   1   8  10   -1.06    2.29
   2   8  10    1.00    3.07
  -6   9  10   -4.99    4.09
  -5   9  10   -2.62    4.17
  -4   9  10    3.26    3.03
  -4   9  10    3.41    4.29
  -3   9  10    1.48    2.67
  -3   9  10    1.61    3.52
  -2   9  10    1.56    2.83
  -1   9  10   -0.21    2.88
   0   9  10    7.35    3.56
   1   9  10    2.38    2.96
  -5  10  10    0.38    4.41
  -5  10  10    0.74    3.76
  -4  10  10    0.63    4.09
  -4  10  10   -0.82    3.48
  -3  10  10   -0.54    2.99
  -2  10  10    0.12    3.01
  -1  10  10   12.59    4.46
   0  10  10    3.13    3.15
   1  10  10    5.30    3.92
  -4  11  10    5.81    5.07
  -4  11  10   10.36    4.78
  -3  11  10    8.98    4.14
  -2  11  10   -1.40    2.99
  -1  11  10    7.12    3.87
   0 -15  11    1.64    3.84
   1 -15  11    1.47    4.55
   0 -14  11    0.87    3.73
   1 -14  11   -0.11    3.39
   2 -14  11   -1.86    3.94
  -4 -13  11   -0.47    4.70
  -3 -13  11    2.10    4.35
  -1 -13  11    1.20    3.19
   0 -13  11    7.23    3.87
   1 -13  11    1.30    3.16
   2 -13  11   -2.99    3.21
   3 -13  11    3.54    4.59
  -4 -12  11   -1.80    4.07
  -3 -12  11   -0.87    3.71
  -2 -12  11   -3.98    2.36
  -1 -12  11    0.35    2.79
   0 -12  11   -0.55    2.33
   1 -12  11    6.99    3.81
   2 -12  11    0.30    3.26
   3 -12  11   -1.37    3.57
   4 -12  11    3.20    4.28
  -4  12 -11   -0.83    3.67
  -5 -11  11    2.35    4.86
  -4 -11  11    1.19    4.32
  -3 -11  11    1.88    4.00
  -2 -11  11    0.81    2.56
  -1 -11  11    7.43    3.03
   0 -11  11    3.12    2.70
   1 -11  11    1.66    2.90
   2 -11  11    5.09    3.63
   3 -11  11    1.12    3.10
  -4  11 -11    2.98    3.71
   4 -11  11   -2.81    3.46
  -5 -10  11   -2.40    4.14
  -4 -10  11    5.04    4.27
  -3 -10  11    4.06    3.13
  -3 -10  11    2.39    3.76
  -2 -10  11   10.16    3.38
  -2 -10  11    3.89    3.48
  -1 -10  11   -0.27    2.06
   0 -10  11   19.18    4.52
   1 -10  11   16.57    4.31
   2 -10  11    1.47    2.83
   3 -10  11    8.63    4.06
  -3  10 -11   -0.91    2.90
   4 -10  11    7.38    4.34
  -4  10 -11    6.97    4.41
  -6  -9  11    1.49    4.44
  -5  -9  11   -2.59    3.16
  -4  -9  11    6.89    4.12
  -3  -9  11    6.32    3.91
  -3  -9  11    3.20    2.76
  -2  -9  11    1.13    2.06
  -2  -9  11    5.27    3.56
  -1  -9  11    0.02    2.10
   0  -9  11    1.51    2.02
   1  -9  11   -1.41    1.89
   2  -9  11   -1.35    2.10
  -3   9 -11    9.47    3.95
   3  -9  11    4.92    3.46
  -4   9 -11    9.62    4.48
   4  -9  11    8.92    4.30
   5  -9  11   -1.36    3.38
  -6  -8  11    0.09    3.77
  -5  -8  11    4.67    3.96
  -4  -8  11    2.75    3.19
  -4  -8  11   15.24    3.99
  -3  -8  11    2.16    2.33
  -3  -8  11    4.59    3.31
  -2  -8  11   -1.07    2.51
  -2  -8  11    4.70    2.69
  -1  -8  11    9.11    3.06
   0  -8  11    0.08    1.92
   1  -8  11    3.51    2.46
  -2   8 -11   14.33    3.52
   2  -8  11    7.16    3.15
   3  -8  11   16.26    4.65
   3  -8  11   12.36    3.82
  -3   8 -11   21.31    5.10
   4  -8  11    3.73    3.48
   4  -8  11   -2.55    3.13
   5  -8  11    2.95    3.78
   5  -8  11   -2.09    3.51
  -6  -7  11    1.87    3.49
  -5  -7  11    4.30    3.55
  -4  -7  11    8.56    4.04
  -4  -7  11    9.03    3.28
  -3  -7  11    3.67    3.10
  -3  -7  11    4.78    2.56
  -2  -7  11    4.02    2.81
  -2  -7  11    0.49    1.95
  -1  -7  11    8.59    2.84
   0  -7  11    2.94    2.36
   1  -7  11   25.97    4.53
   2  -7  11    1.46    2.38
   2  -7  11   -0.69    2.01
   3  -7  11   12.73    4.04
   3  -7  11    8.03    3.46
   4  -7  11    0.62    3.16
   4  -7  11    1.66    3.13
   5  -7  11    2.00    3.57
   5  -7  11   -3.25    3.53
  -7  -6  11   -0.63    4.15
  -6  -6  11   -0.70    2.84
  -5  -6  11    6.79    3.05
  -5  -6  11   14.86    4.74
  -4  -6  11   24.72    4.53
  -4  -6  11   29.30    5.83
  -3  -6  11    2.67    2.31
  -3  -6  11    5.15    3.17
  -2  -6  11   24.36    4.15
  -2  -6  11   14.11    3.94
  -1  -6  11   27.96    4.35
  -1  -6  11   25.16    4.34
   0  -6  11   60.63    5.95
   1  -6  11  123.78    8.09
   2  -6  11    1.50    2.21
   2  -6  11   -0.70    2.20
   3  -6  11    6.61    3.53
   3  -6  11    3.15    2.74
   4  -6  11   -1.55    2.50
   4  -6  11   -0.46    3.12
   5  -6  11   -1.02    3.44
   5  -6  11   -0.82    3.14
  -7  -5  11    7.70    4.50
  -6  -5  11   -1.27    2.98
  -5  -5  11    8.73    4.04
  -5  -5  11    7.87    3.31
  -4  -5  11   12.80    3.49
  -3  -5  11   13.07    3.45
  -2  -5  11    1.83    2.05
  -1  -5  11   -0.14    1.58
   0  -5  11   -0.66    1.44
   1  -5  11  204.12    8.89
   1  -5  11  229.78   10.63
   2  -5  11    8.73    2.86
   2  -5  11    8.91    2.82
   3  -5  11    6.63    2.91
   3  -5  11    1.97    2.64
   4  -5  11   -0.59    2.75
   4  -5  11    1.68    2.62
   5  -5  11    0.54    3.43
  -7  -4  11    0.71    4.09
  -6  -4  11   -3.73    2.59
  -6  -4  11    1.76    3.15
  -5  -4  11    0.57    2.64
  -4  -4  11   23.19    4.33
  -3  -4  11   17.79    3.82
  -2  -4  11   33.36    4.64
  -1  -4  11    1.25    1.77
   0  -4  11    0.99    1.82
   1  -4  11   76.84    5.51
   1  -4  11   83.87    6.21
   2  -4  11   18.80    3.85
   2  -4  11   26.95    4.35
   3  -4  11   11.59    3.72
   3  -4  11   10.51    3.25
   4  -4  11    4.63    3.09
   4  -4  11   -0.19    2.44
   5  -4  11   11.39    4.35
  -7  -3  11    0.33    4.03
  -6  -3  11    2.32    3.00
  -5  -3  11   11.95    3.82
  -4  -3  11    7.82    3.15
  -3  -3  11   62.46    6.07
  -2  -3  11   70.75    6.17
  -1  -3  11   11.40    2.97
   0  -3  11    9.69    2.81
   0  -3  11    2.93    1.81
   1  -3  11   53.52    4.93
   1  -3  11   62.06    5.61
   2  -3  11  125.78    7.98
   2  -3  11  125.24    7.58
   3  -3  11   23.37    4.24
   3  -3  11   28.61    5.22
   4  -3  11    2.99    3.05
   5  -3  11   -0.47    3.03
  -7  -2  11   -1.06    3.46
  -6  -2  11    4.77    3.45
  -5  -2  11   21.90    4.81
  -4  -2  11  284.80   13.38
  -3  -2  11    3.02    2.13
  -2  -2  11   39.45    5.11
  -1  -2  11   12.06    3.05
   0  -2  11   38.11    3.82
   0  -2  11   43.27    4.83
   1  -2  11   14.70    3.25
   1  -2  11   13.05    3.02
   2  -2  11    7.68    2.78
   2  -2  11    3.17    2.60
   3  -2  11    6.46    3.28
   3  -2  11    8.07    2.92
   4  -2  11    0.00    2.65
   5  -2  11    3.54    3.48
  -7  -1  11    7.99    4.17
  -6  -1  11   -0.49    3.01
  -5  -1  11   12.28    4.40
  -4  -1  11    9.04    3.49
  -3  -1  11   -1.74    1.68
  -2  -1  11   -0.07    1.60
  -1  -1  11   19.66    3.72
   0  -1  11   -2.17    1.36
   0  -1  11   -1.08    1.38
   1  -1  11   -0.37    1.63
   1  -1  11    2.64    2.03
   2  -1  11  262.19   11.74
   2  -1  11  241.34   10.41
   3  -1  11   34.85    5.49
   4  -1  11    0.30    2.49
   5  -1  11    0.14    3.12
  -7   0  11   -0.37    3.63
  -6   0  11    3.29    3.90
  -5   0  11   -2.35    2.11
  -4   0  11   22.07    4.86
  -3   0  11  132.35    8.70
  -2   0  11    1.35    1.90
  -1   0  11    6.40    2.01
  -1   0  11    5.73    2.49
   0   0  11    2.64    1.89
   0   0  11    3.06    2.00
   1   0  11    2.89    2.15
   1   0  11    2.92    2.21
   2   0  11   53.09    4.92
   2   0  11   65.57    6.54
   3   0  11    3.12    2.59
   4   0  11    2.51    3.15
   5   0  11    0.13    3.23
  -7   1  11    5.03    4.40
  -6   1  11    4.75    4.14
  -5   1  11    0.80    2.77
  -4   1  11   16.99    4.57
  -3   1  11   -1.01    2.08
  -2   1  11   -0.19    1.97
  -1   1  11    2.35    1.69
  -1   1  11    2.65    1.97
   0   1  11    2.42    2.11
   0   1  11    3.56    1.93
   1   1  11    3.49    2.12
   1   1  11    8.67    2.62
   2   1  11    3.40    2.70
   3   1  11   -2.48    2.06
   4   1  11    2.11    3.07
  -7   2  11   -3.15    4.19
  -6   2  11   14.03    5.39
  -5   2  11    1.14    2.85
  -4   2  11    0.12    2.52
  -3   2  11   38.06    5.81
  -2   2  11   32.67    3.63
  -2   2  11   22.67    4.37
  -1   2  11    0.33    1.82
  -1   2  11    3.25    1.78
   0   2  11   -0.14    1.73
   0   2  11    2.39    1.87
   1   2  11    1.32    2.31
   2   2  11   13.30    3.93
   3   2  11    1.40    2.70
   4   2  11   20.18    5.27
  -7   3  11   -0.31    4.04
  -6   3  11    9.19    4.82
  -5   3  11    6.00    3.86
  -4   3  11   -1.00    2.50
  -3   3  11   41.24    6.10
  -2   3  11   16.45    3.20
  -2   3  11   28.55    4.89
  -1   3  11   -2.22    1.69
  -1   3  11   -0.32    1.68
   0   3  11   39.97    4.61
   0   3  11   29.03    4.35
   1   3  11   15.83    3.72
   2   3  11    4.15    2.81
   3   3  11    2.44    3.18
   4   3  11    5.64    4.09
  -7   4  11    2.23    5.03
  -6   4  11    5.43    4.61
  -5   4  11    4.98    3.97
  -4   4  11   13.44    4.60
  -3   4  11  292.10   14.34
  -2   4  11   -0.59    1.84
  -2   4  11    3.49    2.14
  -1   4  11    0.04    1.82
  -1   4  11    0.23    1.81
   0   4  11    3.71    2.30
   1   4  11   75.05    7.09
   2   4  11    2.71    2.91
   3   4  11    1.09    3.14
   4   4  11   10.50    4.80
  -7   5  11    1.50    5.13
  -6   5  11    0.00    4.05
  -5   5  11    1.44    3.68
  -4   5  11    7.50    3.78
  -3   5  11   47.54    6.79
  -3   5  11   37.02    4.62
  -2   5  11   40.47    5.73
  -2   5  11   26.94    4.09
  -1   5  11   65.65    6.24
  -1   5  11   79.26    6.50
   0   5  11   37.27    5.33
   1   5  11   14.49    4.00
   2   5  11   -0.08    2.43
   3   5  11   -1.31    2.82
  -7   6  11    9.74    6.34
  -6   6  11    5.60    4.86
  -5   6  11    2.46    3.85
  -4   6  11   -0.72    3.19
  -3   6  11   38.23    4.89
  -3   6  11   35.56    6.06
  -2   6  11    1.15    2.17
  -2   6  11   -0.48    2.48
  -1   6  11   -2.23    2.05
   0   6  11    2.81    2.47
   1   6  11    0.31    2.33
   2   6  11    0.48    2.72
   3   6  11    2.05    3.49
  -6   7  11    5.84    5.06
  -5   7  11   -1.67    3.45
  -4   7  11    9.96    4.92
  -3   7  11   -0.12    2.38
  -3   7  11    1.21    2.77
  -2   7  11   -1.38    2.37
  -2   7  11   -0.15    2.24
  -1   7  11    4.14    2.80
   0   7  11    4.18    2.93
   1   7  11   -2.04    2.46
   2   7  11    1.45    2.99
  -6   8  11   -2.74    4.47
  -5   8  11    0.32    4.16
  -4   8  11   -1.21    3.43
  -3   8  11   -0.83    3.09
  -3   8  11    2.91    2.76
  -2   8  11    5.12    3.17
  -1   8  11    2.14    3.13
   0   8  11   -0.53    2.30
   1   8  11    0.09    2.54
   2   8  11    1.66    3.27
  -5   9  11    0.20    3.91
  -4   9  11    3.55    3.57
  -4   9  11    9.21    5.38
  -3   9  11    2.31    2.91
  -3   9  11    3.37    4.00
  -2   9  11    8.23    3.81
  -1   9  11    9.12    4.03
   0   9  11    3.79    3.15
   1   9  11   -0.85    2.98
  -4  10  11    4.36    4.03
  -4  10  11    4.09    4.84
  -3  10  11    4.05    3.66
  -2  10  11    2.24    3.83
  -1  10  11   -0.98    2.64
   0  10  11   -0.18    3.32
  -1 -14  12   -1.23    3.54
   0 -14  12    1.58    4.02
   1 -14  12   -1.08    3.63
  -1 -13  12   -1.25    3.03
   0 -13  12    7.85    3.97
   1 -13  12   -2.85    2.79
   2 -13  12   -1.12    3.68
  -4 -12  12   -5.02    4.12
  -3 -12  12   -8.02    3.48
  -2 -12  12    2.46    3.29
  -1 -12  12    2.00    3.01
   0 -12  12   -4.21    2.59
   1 -12  12    6.66    3.60
   2 -12  12   -0.14    3.06
   3 -12  12    2.21    3.72
  -5 -11  12   -2.32    4.72
  -4 -11  12    1.58    4.59
  -3 -11  12    0.77    3.78
  -2 -11  12    0.76    3.02
  -1 -11  12   -1.40    2.16
   0 -11  12    8.80    3.80
   1 -11  12   -1.17    2.46
   2 -11  12    2.31    3.18
   3 -11  12   -0.42    3.59
   4 -11  12   21.63    6.50
  -5 -10  12   -1.44    4.13
  -4 -10  12    3.42    4.44
  -3 -10  12    4.12    3.98
  -3 -10  12    5.08    3.18
  -2 -10  12   -1.50    2.41
  -1 -10  12    4.46    2.83
   0 -10  12    4.01    2.86
   1 -10  12   12.94    4.05
   2 -10  12    7.92    3.48
   3 -10  12    2.44    3.56
   4 -10  12    9.61    4.80
  -4  10 -12    9.33    4.63
  -6  -9  12    0.25    4.39
  -5  -9  12    2.61    4.06
  -4  -9  12    8.71    4.91
  -3  -9  12    1.02    2.64
  -3  -9  12    2.71    3.84
  -2  -9  12    2.71    2.62
  -2  -9  12   -3.56    2.88
  -1  -9  12   17.83    4.13
   0  -9  12    1.45    2.40
   1  -9  12   -0.43    2.26
   2  -9  12    5.26    3.05
   3  -9  12   27.04    6.18
   4  -9  12    0.12    3.08
  -4   9 -12   -2.12    3.63
  -6  -8  12   -0.11    4.08
  -5  -8  12    7.86    4.41
  -4  -8  12    3.00    2.80
  -4  -8  12   -0.38    3.14
  -3  -8  12   -0.15    2.91
  -3  -8  12    2.36    2.64
  -2  -8  12    2.87    3.34
  -2  -8  12    2.65    2.26
  -1  -8  12   -0.95    1.87
   0  -8  12   10.96    3.59
   1  -8  12    2.68    2.44
   2  -8  12    8.44    3.30
   3  -8  12    0.50    2.87
   3  -8  12   -1.31    2.97
   4  -8  12    2.50    3.45
   4  -8  12   -0.84    3.14
  -6  -7  12   -2.46    3.34
  -5  -7  12    4.64    3.62
  -5  -7  12    1.74    2.89
  -4  -7  12   -0.54    2.50
  -4  -7  12    2.77    3.36
  -3  -7  12    8.28    3.13
  -3  -7  12    5.87    3.72
  -2  -7  12   -0.10    1.99
  -2  -7  12   -1.43    2.40
  -1  -7  12   15.16    3.92
   0  -7  12    1.99    2.16
   1  -7  12    2.36    2.50
   2  -7  12    0.83    2.49
   3  -7  12    3.09    2.71
   3  -7  12    0.41    3.03
   4  -7  12    0.49    3.01
   4  -7  12   -0.15    3.08
   5  -7  12    2.89    3.89
  -7  -6  12   -0.60    4.24
  -6  -6  12    2.72    3.29
  -5  -6  12    0.32    2.64
  -5  -6  12   -1.11    2.57
  -4  -6  12   -1.61    2.34
  -4  -6  12   -1.04    2.04
  -3  -6  12    8.82    3.38
  -2  -6  12    0.09    1.88
  -1  -6  12    9.66    3.10
   0  -6  12   -1.06    1.66
   1  -6  12   -2.91    1.75
   2  -6  12    0.69    2.60
   2  -6  12   -0.28    1.99
   3  -6  12    0.18    2.68
   3  -6  12   -3.11    2.63
   4  -6  12    0.56    3.16
   4  -6  12   -1.12    2.74
  -7  -5  12   -1.02    3.69
  -6  -5  12    3.03    3.53
  -6  -5  12   -0.91    2.61
  -5  -5  12    1.79    2.48
  -4  -5  12    4.48    2.59
  -3  -5  12    2.71    2.27
  -2  -5  12    0.18    1.88
  -1  -5  12   16.81    3.69
   0  -5  12   -0.50    1.88
   1  -5  12   10.65    3.00
   2  -5  12    5.47    2.70
   2  -5  12    6.27    2.92
   3  -5  12   -1.07    2.19
   3  -5  12   -0.69    2.37
   4  -5  12    1.50    3.41
   4  -5  12    1.08    2.72
  -7  -4  12    0.33    3.93
  -6  -4  12    0.18    3.14
  -5  -4  12    9.64    3.66
  -4  -4  12   14.92    4.04
  -3  -4  12   22.86    4.40
  -2  -4  12   32.02    4.84
  -1  -4  12   -0.44    1.71
   0  -4  12    3.00    2.13
   1  -4  12   25.01    4.36
   1  -4  12   20.72    3.77
   2  -4  12    7.92    3.01
   2  -4  12    2.93    2.64
   3  -4  12   -0.11    2.11
   3  -4  12    1.71    2.92
   4  -4  12    7.03    3.71
  -7  -3  12    1.67    3.51
  -6  -3  12    0.51    3.21
  -5  -3  12    1.42    2.79
  -4  -3  12   23.43    4.83
  -3  -3  12   10.47    3.36
  -2  -3  12    0.86    1.89
  -1  -3  12   10.06    3.06
   0  -3  12   66.55    6.12
   1  -3  12  165.73    9.13
   1  -3  12  168.06    8.57
   2  -3  12   41.92    5.24
   2  -3  12   40.94    5.50
   3  -3  12    0.37    2.34
   3  -3  12    3.44    3.11
   4  -3  12    2.47    3.51
  -7  -2  12   -2.20    3.36
  -6  -2  12    4.95    3.75
  -5  -2  12    4.32    3.00
  -4  -2  12    0.63    2.21
  -3  -2  12   11.87    3.39
  -2  -2  12   31.04    4.86
  -1  -2  12    1.56    1.97
   0  -2  12    4.14    2.30
   1  -2  12   49.10    5.14
   1  -2  12   50.36    5.45
   2  -2  12   15.91    4.04
   2  -2  12   15.00    3.61
   3  -2  12   20.88    4.78
   4  -2  12   -0.94    2.89
  -7  -1  12    2.94    4.28
  -6  -1  12   -2.93    3.12
  -5  -1  12    2.16    2.93
  -4  -1  12    1.02    2.32
  -3  -1  12    1.31    2.26
  -2  -1  12   44.08    5.30
  -1  -1  12    2.77    2.29
   0  -1  12    2.99    2.04
   0  -1  12    4.72    2.26
   1  -1  12   11.34    3.25
   1  -1  12   11.72    3.10
   2  -1  12  109.62    7.21
   2  -1  12  112.28    8.13
   3  -1  12   26.18    5.24
   4  -1  12    0.86    3.32
  -7   0  12    5.88    4.61
  -6   0  12    3.07    3.98
  -5   0  12   -0.38    2.43
  -4   0  12   47.33    6.92
  -3   0  12   22.73    4.64
  -2   0  12    1.71    2.17
  -1   0  12   -0.87    1.49
   0   0  12   -0.40    2.01
   0   0  12    0.91    1.97
   1   0  12    0.94    2.26
   1   0  12    1.72    2.01
   2   0  12   29.89    5.28
   3   0  12   18.74    4.85
   4   0  12   -0.57    3.07
  -7   1  12   -2.15    4.01
  -6   1  12   -0.79    3.61
  -5   1  12   -1.41    2.64
  -4   1  12    2.64    2.60
  -3   1  12    7.11    3.20
  -2   1  12    7.24    3.06
  -1   1  12    2.33    2.13
   0   1  12    2.50    2.14
   0   1  12    2.08    2.24
   1   1  12    0.50    2.38
   1   1  12   11.04    3.03
   2   1  12   15.54    4.02
   3   1  12   68.09    8.04
   4   1  12    3.21    3.83
  -7   2  12   -1.92    4.28
  -6   2  12    0.45    3.84
  -5   2  12   14.99    5.20
  -4   2  12   37.47    6.66
  -3   2  12   28.70    5.45
  -2   2  12    2.42    2.45
  -1   2  12    0.22    2.08
  -1   2  12   -0.40    1.79
   0   2  12   41.56    5.15
   0   2  12   40.63    5.01
   1   2  12  135.50    8.83
   2   2  12   10.61    4.07
   3   2  12   -2.29    2.49
   4   2  12    4.73    4.01
  -7   3  12   -1.42    4.26
  -6   3  12   14.97    6.06
  -5   3  12   -0.09    2.70
  -4   3  12   39.14    6.97
  -3   3  12  161.30   10.54
  -2   3  12   50.31    6.11
  -1   3  12   -0.53    1.79
  -1   3  12    3.15    2.26
   0   3  12   92.51    6.70
   0   3  12  100.58    7.08
   1   3  12   79.64    7.45
   2   3  12   -1.91    2.41
   3   3  12    2.68    3.46
  -7   4  12   -0.47    4.91
  -6   4  12   -1.76    3.35
  -5   4  12    1.86    3.74
  -4   4  12    4.57    3.26
  -3   4  12   13.31    4.10
  -2   4  12    8.26    3.24
  -2   4  12    7.81    2.86
  -1   4  12    7.12    2.96
  -1   4  12    8.63    3.00
   0   4  12   11.42    3.38
   1   4  12    0.56    2.37
   2   4  12   -1.11    2.50
   3   4  12    2.31    3.74
  -7   5  12   -1.20    5.00
  -6   5  12    2.44    4.19
  -5   5  12    2.90    4.05
  -4   5  12    5.70    3.85
  -3   5  12   -2.49    2.38
  -2   5  12   27.00    4.60
  -2   5  12   33.04    5.66
  -1   5  12    3.30    2.79
  -1   5  12    4.59    2.56
   0   5  12    4.04    2.78
   1   5  12   16.24    4.40
   2   5  12   -0.39    2.88
   3   5  12    3.83    3.69
  -6   6  12   -1.82    4.42
  -5   6  12    0.09    3.68
  -4   6  12   22.04    5.90
  -3   6  12    4.78    3.39
  -2   6  12    4.03    2.76
  -2   6  12    6.59    3.00
  -1   6  12    4.66    2.98
   0   6  12    1.14    2.51
   1   6  12    8.93    3.51
   2   6  12    0.09    3.06
  -6   7  12   -1.59    4.34
  -5   7  12    2.16    4.29
  -4   7  12    1.72    4.00
  -3   7  12    3.41    3.54
  -2   7  12    9.43    3.76
  -1   7  12    2.43    2.99
   0   7  12   -0.88    2.61
   1   7  12    0.11    2.94
   2   7  12   -2.87    2.96
  -5   8  12    7.71    5.11
  -4   8  12    4.06    4.27
  -3   8  12    2.07    2.87
  -3   8  12    2.53    3.18
  -2   8  12    1.89    2.99
  -1   8  12    7.96    3.81
   0   8  12   -1.07    2.80
   1   8  12   -1.70    2.61
  -5   9  12    2.78    5.24
  -4   9  12   -3.33    4.12
  -3   9  12    7.08    4.12
  -2   9  12    6.10    3.66
  -1   9  12   26.86    5.89
   0   9  12   -0.72    3.51
  -4  10  12    5.63    5.12
  -3  10  12    9.08    4.56
  -2  10  12    5.64    4.09
  -1 -14  13   -2.80    3.65
   0 -14  13    4.74    4.55
  -1 -13  13    0.63    3.43
   0 -13  13    1.50    3.51
   1 -13  13    5.91    4.23
   2 -13  13    3.10    4.05
  -4 -12  13   -2.26    4.85
  -2 -12  13    0.01    3.15
  -1 -12  13   -0.37    2.79
   0 -12  13    4.86    3.55
   1 -12  13   -2.21    2.94
   2 -12  13    6.21    4.05
  -4 -11  13    4.12    5.16
  -3 -11  13    1.65    3.31
  -2 -11  13    2.42    3.19
  -1 -11  13    2.00    2.60
   0 -11  13   -1.35    2.67
   1 -11  13    2.02    3.16
   2 -11  13    3.39    3.52
   3 -11  13    7.51    4.71
  -5 -10  13    3.13    4.74
  -4 -10  13    4.65    5.08
  -3 -10  13   -1.01    2.80
  -3 -10  13    0.28    3.67
  -2 -10  13    2.55    2.98
  -1 -10  13    0.15    2.72
   0 -10  13    3.58    2.75
   1 -10  13    0.28    2.39
   2 -10  13   -0.80    2.57
   3 -10  13   10.42    4.85
  -5  -9  13    9.80    5.13
  -4  -9  13    6.02    4.45
  -4  -9  13    3.96    3.46
  -3  -9  13    1.50    3.41
  -3  -9  13   -2.28    2.51
  -2  -9  13   -1.41    2.43
  -1  -9  13    3.24    2.57
   0  -9  13    2.43    2.78
   1  -9  13   -0.74    2.68
   2  -9  13   -3.01    2.69
   3  -9  13    1.64    3.13
   4  -9  13    1.32    4.17
  -6  -8  13   -2.25    3.86
  -5  -8  13   -1.78    3.61
  -4  -8  13    2.02    3.63
  -4  -8  13    3.47    3.31
  -3  -8  13    3.35    3.64
  -3  -8  13    0.47    2.18
  -2  -8  13    0.01    2.12
  -1  -8  13   21.73    4.56
   0  -8  13    5.70    2.87
   1  -8  13    3.25    2.63
   2  -8  13    0.97    2.50
   3  -8  13    5.15    3.22
   4  -8  13    8.62    4.31
   4  -8  13    8.47    4.31
  -6  -7  13   -3.52    3.60
  -5  -7  13    3.26    4.04
  -5  -7  13    5.39    3.61
  -4  -7  13    7.52    3.53
  -4  -7  13    7.32    4.31
  -3  -7  13    2.46    2.58
  -3  -7  13    1.84    3.27
  -2  -7  13    3.08    2.69
  -2  -7  13    0.43    2.95
  -1  -7  13   -0.43    2.30
   0  -7  13   -0.61    2.07
   1  -7  13   -0.86    1.98
   2  -7  13    8.16    3.67
   3  -7  13   -1.28    2.89
   4  -7  13   -0.93    3.22
   4  -7  13   -0.40    3.84
  -6  -6  13    1.11    3.89
  -5  -6  13    5.26    3.88
  -5  -6  13    1.24    2.91
  -4  -6  13    3.43    2.92
  -4  -6  13    0.66    3.09
  -3  -6  13    1.46    2.41
  -2  -6  13   13.53    3.74
  -1  -6  13    2.86    2.66
   0  -6  13   -0.43    1.88
   1  -6  13    3.63    2.62
   2  -6  13   -1.90    2.02
   3  -6  13    0.76    2.85
   3  -6  13   -1.64    3.00
   4  -6  13    5.57    3.90
   4  -6  13    1.61    3.85
  -6  -5  13    1.32    3.43
  -6  -5  13    4.81    3.86
  -5  -5  13    1.05    2.38
  -4  -5  13    0.09    2.22
  -3  -5  13    2.37    2.61
  -2  -5  13   76.24    7.08
  -1  -5  13   12.74    3.54
   0  -5  13    6.47    2.79
   1  -5  13   16.24    3.99
   2  -5  13    5.39    2.96
   3  -5  13    0.87    2.68
   3  -5  13    3.66    3.15
   4  -5  13    4.40    3.59
   4  -5  13    5.29    3.98
  -7  -4  13    3.57    4.63
  -6  -4  13    6.81    3.84
  -5  -4  13   -0.01    2.55
  -4  -4  13    3.86    2.84
  -3  -4  13   18.47    4.27
  -2  -4  13   12.75    3.62
  -1  -4  13    0.26    1.92
   0  -4  13   22.68    4.39
   1  -4  13   43.51    5.52
   2  -4  13    1.99    2.51
   2  -4  13    3.21    2.48
   3  -4  13    2.62    2.90
   3  -4  13    0.21    2.31
   4  -4  13    0.94    3.56
  -7  -3  13    0.72    4.16
  -6  -3  13    3.08    3.70
  -5  -3  13    2.68    3.46
  -4  -3  13    2.01    2.77
  -3  -3  13   45.50    6.11
  -2  -3  13   -1.84    1.97
  -1  -3  13   10.54    3.33
   0  -3  13   13.71    3.55
   1  -3  13  166.36    9.55
   2  -3  13   59.05    6.25
   2  -3  13   44.18    5.99
   3  -3  13    9.25    3.50
   3  -3  13    4.20    3.49
   4  -3  13    3.08    3.53
  -7  -2  13   11.45    5.38
  -6  -2  13    0.11    3.49
  -5  -2  13    2.38    3.04
  -4  -2  13    0.10    2.51
  -3  -2  13    0.00    2.10
  -2  -2  13    5.14    2.70
  -1  -2  13    5.37    2.54
   0  -2  13    3.45    2.34
   1  -2  13   39.34    5.24
   1  -2  13   31.00    4.74
   2  -2  13    1.16    2.49
   2  -2  13    2.49    3.05
   3  -2  13    2.79    3.67
   4  -2  13    1.26    4.08
  -7  -1  13    6.42    5.01
  -6  -1  13    1.29    3.66
  -5  -1  13    1.37    2.60
  -4  -1  13   -0.77    2.21
  -3  -1  13    5.16    2.94
  -2  -1  13    1.62    2.33
  -1  -1  13    1.81    2.25
   0  -1  13    6.06    2.67
   1  -1  13    2.53    2.27
   1  -1  13    1.82    2.51
   2  -1  13   17.63    4.34
   2  -1  13   24.73    4.49
   3  -1  13    2.34    3.17
   4  -1  13   -0.35    3.63
  -7   0  13   -2.99    4.42
  -6   0  13    6.34    4.21
  -5   0  13    1.81    3.28
  -4   0  13    6.94    3.50
  -3   0  13    0.66    2.21
  -2   0  13    3.23    2.18
  -1   0  13   -1.85    1.69
   0   0  13   -0.12    1.90
   1   0  13   22.16    4.15
   1   0  13   20.42    4.43
   2   0  13   10.94    3.83
   3   0  13   13.16    4.47
   4   0  13    2.13    4.04
  -7   1  13    0.16    4.84
  -6   1  13    4.93    4.18
  -5   1  13    9.22    4.43
  -4   1  13    4.88    3.31
  -3   1  13   25.94    5.09
  -2   1  13    1.49    2.41
  -1   1  13   -1.06    2.03
   0   1  13   -1.12    2.30
   0   1  13    3.63    2.63
   1   1  13   18.28    4.55
   2   1  13    2.72    2.89
   3   1  13    4.69    3.76
  -7   2  13   -5.13    4.28
  -6   2  13    4.08    4.57
  -5   2  13    4.74    3.73
  -4   2  13   45.05    7.26
  -3   2  13   17.79    4.42
  -2   2  13    3.08    2.44
  -1   2  13   -0.89    2.26
   0   2  13   18.19    4.18
   0   2  13   16.76    3.82
   1   2  13   16.42    4.21
   2   2  13    1.56    2.91
   3   2  13   28.97    6.12
  -7   3  13    2.30    5.53
  -6   3  13   -0.79    3.97
  -5   3  13   -0.01    3.67
  -4   3  13    0.96    3.18
  -3   3  13    4.77    2.89
  -2   3  13    2.14    2.79
  -1   3  13   -3.39    1.74
   0   3  13   40.16    5.60
   1   3  13    2.14    3.20
   2   3  13   -1.49    2.71
   3   3  13    9.31    4.50
  -6   4  13   -0.87    4.29
  -5   4  13   -2.31    3.58
  -4   4  13    1.37    2.94
  -3   4  13   10.13    3.78
  -2   4  13    3.58    3.01
  -1   4  13    0.88    2.43
  -1   4  13   -2.06    1.96
   0   4  13    1.45    2.57
   1   4  13    1.67    2.78
   2   4  13   -2.82    2.89
   3   4  13    3.43    4.08
  -6   5  13   -3.56    4.35
  -5   5  13    5.06    4.26
  -4   5  13    5.52    3.58
  -3   5  13   11.76    4.42
  -2   5  13   51.62    6.71
  -1   5  13    1.21    2.50
   0   5  13    1.70    2.85
   1   5  13    1.08    3.00
   2   5  13    0.69    3.34
  -6   6  13    1.13    4.94
  -5   6  13    0.66    4.06
  -4   6  13    0.30    3.71
  -3   6  13    8.49    4.09
  -2   6  13    1.33    3.00
  -1   6  13    6.85    3.39
   0   6  13   -3.29    2.16
   1   6  13    3.47    3.43
  -5   7  13   10.75    5.73
  -4   7  13    1.16    3.79
  -3   7  13   -1.05    3.20
  -2   7  13   26.73    5.37
  -1   7  13    1.72    3.14
   0   7  13   -1.13    3.04
   1   7  13    0.63    3.45
  -5   8  13   24.31    7.49
  -4   8  13    3.99    4.22
  -3   8  13    5.37    4.13
  -2   8  13    1.18    3.56
  -1   8  13    4.71    3.76
   0   8  13    3.63    3.46
  -4   9  13    3.46    4.84
  -2   9  13    1.72    3.54
  -1   9  13    2.52    3.66
  -2 -13  14    1.15    3.79
  -1 -13  14    7.40    4.45
   0 -13  14    1.47    3.82
  -2 -12  14    0.55    3.37
  -1 -12  14   -1.43    2.82
   0 -12  14    1.99    3.41
   1 -12  14    1.23    3.50
   2 -12  14    9.62    4.89
  -4 -11  14    0.45    4.66
  -3 -11  14    5.41    3.69
  -2 -11  14    1.38    3.09
  -1 -11  14   -0.26    2.61
   0 -11  14   -1.17    2.84
   1 -11  14    1.81    3.22
   2 -11  14    9.90    4.77
  -4 -10  14    0.24    3.91
  -3 -10  14    0.31    3.07
  -2 -10  14    4.70    3.30
  -1 -10  14   -1.16    2.54
   0 -10  14    5.24    3.31
   1 -10  14    1.53    2.91
   2 -10  14   -2.06    3.08
   3 -10  14    8.46    4.71
  -5  -9  14    3.94    4.59
  -4  -9  14    0.25    3.18
  -4  -9  14   -0.37    4.34
  -3  -9  14   -1.86    2.31
  -3  -9  14    2.93    4.08
  -2  -9  14    7.12    3.41
  -1  -9  14    5.56    3.26
   0  -9  14   -1.19    2.31
   1  -9  14   -1.20    2.65
   2  -9  14    7.15    4.11
   3  -9  14   -1.26    3.18
  -5  -8  14   13.24    5.44
  -4  -8  14    2.06    3.55
  -4  -8  14   -2.65    2.67
  -3  -8  14   -0.40    3.47
  -3  -8  14   -1.26    2.32
  -2  -8  14   -2.08    2.20
  -1  -8  14    2.39    2.72
   0  -8  14   -1.70    2.32
   1  -8  14    0.68    2.77
   2  -8  14    3.85    3.30
   3  -8  14    2.04    3.29
  -6  -7  14   -0.84    4.24
  -5  -7  14   11.90    5.36
  -5  -7  14    8.56    4.00
  -4  -7  14   -3.89    2.31
  -4  -7  14   -1.77    3.43
  -3  -7  14    4.68    2.93
  -3  -7  14    0.00    3.19
  -2  -7  14   12.94    3.87
  -1  -7  14    0.44    2.31
   0  -7  14    8.01    3.39
   1  -7  14   -0.76    2.45
   2  -7  14    0.33    2.47
   3  -7  14    0.18    3.02
   4  -7  14   -0.11    3.56
  -6  -6  14    2.35    4.25
  -6  -6  14   -1.40    3.26
  -5  -6  14    3.65    3.25
  -5  -6  14    1.81    3.44
  -4  -6  14    2.53    2.94
  -3  -6  14   18.04    4.35
  -2  -6  14   15.20    4.03
  -1  -6  14   -0.71    2.29
   0  -6  14   11.61    3.57
   1  -6  14    7.34    3.32
   2  -6  14   10.33    3.82
   3  -6  14   -2.25    2.53
   4  -6  14   11.47    5.11
   4  -6  14    9.74    4.56
  -6  -5  14    0.18    3.01
  -6  -5  14    1.60    3.86
  -5  -5  14    0.97    2.79
  -4  -5  14   -1.33    2.54
  -3  -5  14    5.54    3.13
  -2  -5  14    7.88    3.14
  -1  -5  14   -0.98    1.85
   0  -5  14   16.65    4.12
   1  -5  14   11.97    3.88
   2  -5  14    4.06    2.77
   3  -5  14    1.18    2.99
   4  -5  14    1.40    4.15
  -6  -4  14    0.19    3.52
  -5  -4  14    5.60    3.70
  -4  -4  14    0.79    2.76
  -3  -4  14   15.78    4.13
  -2  -4  14   11.60    3.71
  -1  -4  14    4.17    2.58
   0  -4  14   26.19    4.95
   1  -4  14   10.51    3.60
   2  -4  14    1.99    2.74
   3  -4  14    0.90    2.90
   3  -4  14   -0.59    3.23
   4  -4  14    2.13    3.76
  -6  -3  14   -4.96    3.10
  -5  -3  14   -0.13    2.96
  -4  -3  14   -2.80    2.49
  -3  -3  14    2.38    2.52
  -2  -3  14    0.97    2.18
  -1  -3  14    4.60    2.90
   0  -3  14    2.64    2.69
   1  -3  14   16.33    4.18
   2  -3  14    1.20    2.45
   3  -3  14   -1.35    3.15
   4  -3  14    5.54    4.48
  -7  -2  14    2.26    4.65
  -6  -2  14    0.44    3.83
  -5  -2  14   -0.08    2.94
  -4  -2  14   -0.43    2.16
  -3  -2  14    7.46    3.15
  -2  -2  14    0.20    2.13
  -1  -2  14    2.59    2.66
   0  -2  14    1.81    2.47
   1  -2  14   29.97    5.05
   2  -2  14   10.85    4.26
   2  -2  14   20.26    4.55
   3  -2  14   12.22    4.77
   4  -2  14    1.43    3.88
  -7  -1  14    1.07    4.10
  -6  -1  14    2.66    4.07
  -5  -1  14    0.52    2.72
  -4  -1  14    3.20    2.91
  -3  -1  14   -0.73    2.08
  -2  -1  14   -0.46    2.21
  -1  -1  14   -1.13    2.23
   0  -1  14    5.08    2.68
   1  -1  14    5.13    2.97
   2  -1  14    0.50    2.65
   3  -1  14   22.44    5.97
  -7   0  14   -2.38    4.31
  -6   0  14   -0.14    3.70
  -5   0  14    0.19    3.07
  -4   0  14   19.02    4.87
  -3   0  14   -1.98    2.43
  -2   0  14   11.56    3.79
  -1   0  14    7.79    3.27
   0   0  14   -0.92    2.16
   1   0  14   -0.07    3.02
   1   0  14    4.79    2.75
   2   0  14   -0.94    3.03
   3   0  14    4.66    3.99
  -6   1  14    8.15    5.05
  -5   1  14    4.75    3.75
  -4   1  14    0.34    3.01
  -3   1  14   10.67    3.75
  -2   1  14   11.25    3.53
  -1   1  14    0.43    2.26
   0   1  14   -0.26    2.44
   1   1  14    4.47    3.63
   2   1  14   44.34    7.14
   3   1  14    1.04    3.78
  -6   2  14   -1.71    3.71
  -5   2  14    1.65    3.54
  -4   2  14   17.51    4.81
  -3   2  14    0.28    2.73
  -2   2  14   10.75    3.51
  -1   2  14    2.72    2.53
   0   2  14   24.91    4.82
   1   2  14   16.04    4.69
   2   2  14   10.09    4.20
   3   2  14   43.32    7.63
  -6   3  14    4.90    4.81
  -5   3  14   -2.15    3.56
  -4   3  14   17.30    5.04
  -3   3  14   -2.33    2.56
  -2   3  14    2.09    2.83
  -1   3  14    2.42    3.05
   0   3  14    2.71    2.97
   1   3  14   -0.18    2.79
   2   3  14    3.08    3.67
  -6   4  14    2.57    4.47
  -5   4  14    5.22    4.45
  -4   4  14   15.22    5.26
  -3   4  14    8.92    4.18
  -2   4  14    1.64    3.01
  -1   4  14   -0.48    2.72
   0   4  14    1.14    2.84
   1   4  14    2.82    3.47
   2   4  14    1.16    3.61
  -6   5  14   -0.08    4.29
  -5   5  14   -0.26    3.89
  -4   5  14    3.78    3.74
  -3   5  14   11.53    4.50
  -2   5  14   11.57    4.25
   0   5  14    5.84    3.58
   1   5  14   16.30    4.97
  -5   6  14    0.81    3.83
  -4   6  14   -1.26    3.17
  -3   6  14    1.45    3.52
  -1   6  14   -0.72    3.25
   0   6  14    2.83    3.41
   1   6  14   12.90    4.95
  -5   7  14    2.42    5.28
  -4   7  14    8.52    4.94
  -3   7  14   -0.17    3.42
  -1   7  14   10.45    4.21
   0   7  14    2.53    3.68
  -4   8  14   -0.25    4.34
  -1   8  14    4.39    4.07
  -2 -12  15    1.72    3.70
  -1 -12  15    1.38    3.15
   0 -12  15    5.53    4.14
  -3 -11  15    3.10    3.67
  -2 -11  15    1.34    3.63
  -1 -11  15    1.23    3.27
   0 -11  15    1.20    3.69
   1 -11  15    2.14    4.07
  -4 -10  15   -0.63    3.77
  -4 -10  15   -0.49    4.57
  -3 -10  15    0.27    3.43
  -2 -10  15    0.20    3.04
  -1 -10  15   -0.21    3.30
   0 -10  15    7.39    3.97
   1 -10  15    1.74    3.28
   2 -10  15    5.66    4.19
  -4  -9  15    2.04    4.13
  -4  -9  15   -0.71    3.34
  -3  -9  15   -1.94    2.90
  -2  -9  15    2.06    3.03
  -1  -9  15   -0.82    2.64
   0  -9  15   10.81    4.36
   1  -9  15    1.32    3.23
   2  -9  15    2.81    3.43
  -5  -8  15   -1.88    4.17
  -5  -8  15    0.83    3.47
  -4  -8  15   -1.30    3.72
  -4  -8  15    1.52    3.23
  -3  -8  15    0.24    2.94
  -2  -8  15    2.84    2.91
  -1  -8  15    2.12    3.02
   0  -8  15   -1.57    2.21
   1  -8  15    1.80    3.17
   2  -8  15   -0.25    2.96
   3  -8  15   -2.37    3.40
  -5  -7  15    4.22    3.65
  -5  -7  15    6.53    4.61
  -4  -7  15    3.81    4.09
  -4  -7  15    1.21    3.18
  -3  -7  15   11.22    4.75
  -3  -7  15    1.35    3.04
  -2  -7  15    1.55    2.83
  -1  -7  15    5.47    3.26
   0  -7  15   -1.34    2.47
   1  -7  15    6.42    3.46
   2  -7  15    4.69    3.60
   3  -7  15   -2.39    3.31
  -6  -6  15    2.55    3.79
  -6  -6  15    0.86    4.38
  -5  -6  15    8.42    4.18
  -5  -6  15    7.84    4.58
  -4  -6  15    1.68    3.17
  -3  -6  15    2.98    3.31
  -2  -6  15   18.27    4.55
  -1  -6  15    5.87    3.02
   0  -6  15    6.74    3.28
   1  -6  15    9.00    3.73
   2  -6  15    3.54    3.18
   3  -6  15    1.72    3.66
  -6  -5  15    6.76    4.19
  -6  -5  15    0.19    4.16
  -5  -5  15    6.07    3.75
  -4  -5  15    3.88    3.51
  -3  -5  15    7.80    3.72
  -2  -5  15    6.28    3.22
  -1  -5  15   -0.57    2.33
   0  -5  15   32.62    5.83
   1  -5  15   -0.47    2.66
   2  -5  15    2.49    3.13
   3  -5  15   -0.87    2.96
  -6  -4  15    2.99    3.92
  -5  -4  15   -0.56    3.04
  -4  -4  15   -0.57    2.69
  -3  -4  15    8.27    3.40
  -2  -4  15    0.98    2.39
  -1  -4  15    8.29    3.35
   0  -4  15   41.52    6.19
   1  -4  15    2.56    3.05
   2  -4  15    5.74    3.50
  -6  -3  15   -0.70    3.66
  -5  -3  15    6.25    3.89
  -4  -3  15    0.37    2.78
  -3  -3  15    5.60    3.28
  -2  -3  15    0.95    2.76
  -1  -3  15   -0.55    2.31
   0  -3  15    5.92    3.04
   1  -3  15    0.86    2.68
   2  -3  15    0.85    2.54
  -6  -2  15    4.70    4.20
  -5  -2  15   -1.72    3.10
  -4  -2  15    4.93    3.28
  -3  -2  15    2.74    2.79
  -2  -2  15    1.26    2.55
  -1  -2  15    7.78    3.48
   0  -2  15   24.63    4.98
   1  -2  15    1.35    2.67
   3  -2  15    1.24    4.26
  -6  -1  15    2.80    4.03
  -5  -1  15   11.66    4.70
  -4  -1  15    2.86    3.18
  -3  -1  15    2.73    2.85
  -2  -1  15    8.26    3.59
  -1  -1  15    0.81    2.69
   0  -1  15    1.86    2.68
   1  -1  15    2.67    2.71
   3  -1  15   -3.05    3.57
  -6   0  15   -0.96    4.11
  -5   0  15    1.83    3.21
  -4   0  15    0.27    3.16
  -3   0  15    2.32    2.79
  -2   0  15    0.81    2.56
  -1   0  15   52.63    6.62
   0   0  15   16.50    4.45
   2   0  15   44.97    7.24
   3   0  15    6.69    4.50
  -6   1  15    0.66    3.96
  -5   1  15    4.69    4.36
  -4   1  15    5.62    3.64
  -3   1  15   -1.46    2.73
  -2   1  15   -0.81    2.73
  -1   1  15   -0.49    2.36
   0   1  15   -2.21    2.35
   2   1  15   -3.02    3.52
  -6   2  15    2.52    4.75
  -5   2  15    4.03    4.24
  -4   2  15    0.74    3.06
  -3   2  15    1.42    2.95
  -2   2  15    1.86    2.62
  -1   2  15   -0.05    2.62
   2   2  15    0.32    3.77
  -6   3  15   -0.74    4.80
  -5   3  15    3.64    4.00
  -4   3  15   -0.36    3.52
  -3   3  15    9.04    3.93
  -2   3  15    0.78    2.96
  -1   3  15    1.15    2.81
   1   3  15    0.17    3.60
   2   3  15    1.90    3.84
  -5   4  15    1.18    4.56
  -4   4  15   -0.73    3.22
  -3   4  15    0.54    2.66
  -2   4  15    1.29    3.07
   1   4  15    2.30    3.77
  -5   5  15    6.85    5.19
  -4   5  15    6.73    4.31
  -3   5  15    6.40    4.12
  -2   5  15    3.18    3.46
   1   5  15    0.58    4.10
  -4   6  15   11.45    5.23
  -3   6  15   -2.12    3.61
   0   6  15    1.89    4.02
  -2 -11  16   -0.33    3.49
  -1 -11  16    2.28    3.47
   0 -11  16    3.31    3.75
  -3 -10  16    1.11    3.56
  -2 -10  16    2.18    3.32
  -1 -10  16    4.28    3.94
   0 -10  16    7.49    4.16
   1 -10  16   -0.83    3.36
  -4  -9  16   -0.24    4.59
  -4  -9  16    1.05    3.56
  -3  -9  16   -0.43    3.41
  -2  -9  16    4.71    3.78
  -1  -9  16   -0.42    3.26
   0  -9  16    3.42    3.86
   1  -9  16    4.08    3.84
   2  -9  16   -5.06    3.36
  -4  -8  16    5.08    4.59
  -4  -8  16    1.96    3.61
  -3  -8  16    0.73    3.49
  -2  -8  16   -3.34    2.86
  -1  -8  16    3.85    3.31
   0  -8  16   -0.92    2.95
   1  -8  16   -0.95    3.28
   2  -8  16   -3.69    2.95
  -5  -7  16    2.25    4.57
  -5  -7  16   -3.03    3.60
  -4  -7  16    4.86    4.52
  -4  -7  16    4.55    3.94
  -3  -7  16   -0.19    3.20
  -2  -7  16   15.89    4.62
  -1  -7  16    1.31    3.08
   0  -7  16    4.86    3.61
   1  -7  16    4.54    3.36
   2  -7  16    2.04    3.30
  -5  -6  16    9.36    5.37
  -5  -6  16    6.37    4.13
  -4  -6  16    1.76    3.58
  -3  -6  16    2.26    3.16
  -2  -6  16    3.04    3.01
  -1  -6  16   14.32    4.30
   0  -6  16    8.48    3.89
   1  -6  16    1.24    3.01
   2  -6  16    3.01    3.35
  -5  -5  16   -2.99    3.00
  -4  -5  16   -0.52    2.98
  -3  -5  16   -0.46    2.98
  -2  -5  16    1.33    2.66
  -1  -5  16    5.21    3.57
   0  -5  16   24.63    5.46
   1  -5  16    2.89    3.42
   2  -5  16    0.19    2.93
  -5  -4  16   -2.50    3.26
  -4  -4  16   10.05    4.43
  -3  -4  16   -0.33    2.95
  -2  -4  16    1.65    3.01
  -1  -4  16   -3.18    2.19
   0  -4  16    5.26    3.48
   1  -4  16   -3.26    2.15
   2  -4  16    1.98    3.25
  -6  -3  16    0.91    3.62
  -5  -3  16   -1.22    3.57
  -4  -3  16    0.35    2.97
  -3  -3  16   -0.94    2.49
  -2  -3  16   -0.22    2.36
  -1  -3  16    2.04    2.78
   0  -3  16    0.05    2.78
   1  -3  16    3.06    3.17
   2  -3  16    6.04    3.66
  -6  -2  16    1.92    4.24
  -5  -2  16    8.03    4.23
  -4  -2  16    0.71    3.09
  -3  -2  16    1.28    3.06
  -2  -2  16    8.32    3.79
  -1  -2  16   11.88    4.20
   0  -2  16    1.67    3.18
   1  -2  16    0.94    2.70
  -6  -1  16   -1.04    4.08
  -5  -1  16   -2.97    3.19
  -4  -1  16    1.86    3.12
  -3  -1  16    2.31    3.01
  -2  -1  16    1.49    3.14
  -1  -1  16   11.26    4.17
   0  -1  16   -3.58    2.55
   1  -1  16    4.78    3.35
  -6   0  16    3.82    4.76
  -5   0  16    1.46    4.19
  -4   0  16    9.11    4.36
  -3   0  16   -0.57    2.59
  -2   0  16    0.56    2.68
  -1   0  16    0.91    2.88
   0   0  16    3.77    3.33
  -5   1  16    2.77    3.91
  -4   1  16    5.25    3.99
  -3   1  16   -0.70    2.75
  -2   1  16    2.95    3.00
  -1   1  16    3.71    3.32
  -5   2  16   -2.65    3.99
  -4   2  16    4.35    4.01
  -3   2  16    0.80    3.11
  -2   2  16   15.14    4.90
  -1   2  16   24.59    5.20
  -5   3  16   -1.25    3.92
  -4   3  16    3.80    4.20
  -3   3  16    1.02    3.43
  -2   3  16   -1.84    2.87
  -4   4  16    1.53    4.09
  -3   4  16   12.03    4.73
  -2   4  16   -2.29    3.32
  -4   5  16   -3.46    3.72
  -3   5  16   -1.60    3.40
  -3   6  16   -0.08    3.80
  -2 -10  17   -0.33    3.82
  -1 -10  17   -3.94    3.05
  -3  -9  17    2.81    3.80
  -2  -9  17    3.62    3.91
  -1  -9  17    4.03    4.14
   0  -9  17   -3.06    3.26
  -3  -8  17   -0.45    3.29
  -2  -8  17   -3.46    2.70
  -1  -8  17    1.48    3.67
   0  -8  17    5.83    4.36
   1  -8  17   -0.57    3.40
  -4  -7  17   -1.89    4.25
  -4  -7  17    1.53    3.63
  -3  -7  17   -1.11    3.16
  -2  -7  17   -0.42    2.73
  -1  -7  17   11.39    4.37
   0  -7  17   -0.71    3.27
   1  -7  17    7.96    3.67
  -4  -6  17    2.92    3.58
  -3  -6  17    1.82    3.63
  -2  -6  17    3.54    3.32
  -1  -6  17   -2.35    2.66
   0  -6  17    5.86    3.64
   1  -6  17   -1.94    2.96
  -5  -5  17    1.28    3.93
  -4  -5  17    4.13    3.80
  -3  -5  17   -1.76    3.17
  -2  -5  17    5.94    3.73
  -1  -5  17   -1.58    3.00
   0  -5  17    9.19    3.96
   1  -5  17    5.76    3.89
   2  -5  17    0.39    3.41
  -5  -4  17   11.88    5.17
  -4  -4  17    2.83    3.59
  -3  -4  17    0.16    2.65
  -2  -4  17    2.61    3.52
  -1  -4  17   -0.29    3.02
   0  -4  17    7.62    3.60
   1  -4  17   -2.70    3.01
   2  -4  17    2.32    3.87
  -5  -3  17    0.23    3.70
  -4  -3  17    0.06    3.85
  -3  -3  17    0.98    3.42
  -2  -3  17   -0.67    2.95
  -1  -3  17    5.68    3.71
   0  -3  17    3.43    3.31
   1  -3  17    4.02    3.63
  -5  -2  17    2.59    4.27
  -4  -2  17   -3.76    3.01
  -3  -2  17   -0.62    3.17
  -2  -2  17    2.20    3.32
  -1  -2  17   -0.12    3.06
   0  -2  17    2.14    3.33
   1  -2  17   -2.73    2.93
  -5  -1  17   13.35    5.17
  -4  -1  17   -2.59    3.10
  -3  -1  17   -4.46    2.52
  -2  -1  17    4.38    3.80
  -1  -1  17   -0.93    3.06
   0  -1  17    0.80    3.14
  -5   0  17    2.50    4.39
  -4   0  17    2.38    3.61
  -3   0  17    3.00    3.44
  -2   0  17    3.44    3.61
  -1   0  17   -0.84    3.09
   0   0  17    5.81    3.99
  -5   1  17   11.02    5.68
  -4   1  17   -5.11    2.92
  -3   1  17    8.57    4.48
  -2   1  17    7.46    4.21
  -1   1  17    0.49    3.34
  -4   2  17   -1.60    3.74
  -3   2  17   -2.35    3.11
  -2   2  17    3.98    3.68
  -1   2  17   -0.42    3.18
  -4   3  17    0.32    4.06
  -3   3  17    6.75    4.07
  -2   3  17   -1.37    3.16
  -3   4  17    7.15    4.36
  -2  -8  18    0.87    3.64
  -1  -8  18   -1.36    3.19
  -3  -7  18   -2.49    3.00
  -2  -7  18   -1.53    3.14
  -1  -7  18   10.28    4.84
   0  -7  18    3.84    3.86
  -3  -6  18   -1.62    3.38
  -2  -6  18    1.60    3.33
  -1  -6  18    7.06    4.32
   0  -6  18   -1.97    3.55
  -4  -5  18    0.84    3.67
  -3  -5  18    0.68    3.40
  -2  -5  18    1.03    3.75
  -1  -5  18    6.01    4.08
   0  -5  18   -0.45    3.48
  -4  -4  18    6.56    4.28
  -3  -4  18    4.56    3.86
  -2  -4  18    5.27    3.86
  -1  -4  18    5.67    3.71
   0  -4  18   -1.36    3.37
   1  -4  18    3.81    3.93
  -4  -3  18    2.45    3.68
  -3  -3  18    0.00    3.74
  -2  -3  18   -1.97    2.98
  -1  -3  18    1.34    3.17
   0  -3  18    1.11    3.40
   1  -3  18    4.69    3.99
  -4  -2  18   -1.55    3.04
  -3  -2  18    0.08    3.54
  -2  -2  18    1.50    3.34
  -1  -2  18   -2.08    2.76
   0  -2  18   -1.56    3.31
  -4  -1  18   10.95    5.07
  -3  -1  18   -1.95    2.92
  -2  -1  18    3.82    3.68
  -1  -1  18    5.67    4.20
   0  -1  18    2.98    3.69
  -4   0  18    0.57    4.28
  -3   0  18   -2.34    2.78
  -2   0  18   -1.68    3.17
  -1   0  18   -1.15    3.40
  -3   1  18    2.40    3.97
  -2   1  18   -0.01    3.58
  -1   1  18    1.10    3.68
  -3   2  18   -0.03    3.71
  -2   2  18   -3.90    3.53
  -2  -4  19    0.53    3.37
  -2  -3  19    0.40    3.65
  -2  -2  19    4.06    3.80
   0   0   0    0.00    0.00
;
_shelx_hkl_checksum              49620
